# Supplementary material for: Integrative transcriptomics and phenotyping uncover genetic networks controlling fruit quality in two strawberries (Fragaria × ananassa)
Source: Front Plant Sci. 2026 Jan 19;16:1700348. doi: 10.3389/fpls.2025.1700348 (PMC12862081; doi:10.3389/fpls.2025.1700348)
Supplement: Supplementary file 2 [file Table1.xls]

#ID	G3-1	G3-2	G3-3	MG1	MG2	MG3	MO1	MO2	MO3	MR1	MR2	MR3	MT1	MT2	MT3	MW1	MW2	MW3	O3-1	O3-2	O3-3	R3-1	R3-2	R3-3	T3-1	T3-2	T3-3	W3-1	W3-2	W3-3
Fxa6Ag103767	2.066428	1.204645	1.336324	1.605313	1.284747	0.954401	3.294969	2.759792	2.925321	2.228317	2.727651	2.581434	3.210786	4.269691	2.624855	1.337654	1.836125	2.867644	1.91894	1.196702	1.256784	2.01971	1.91788	2.600521	1.572888	1.367559	1.186432	2.64091	2.233682	1.707502
Fxa1Dg201421	1.763625	1.756268	4.835332	7.506801	8.759922	11.511403	0.0	0.300778	0.0	0.476441	0.095311	0.067681	0.233235	0.0	0.128669	6.998022	1.244971	0.611076	0.0	0.0	0.0	0.0	0.022189	0.0	0.0	0.201901	0.0	0.345055	0.237432	0.582235
Fxa3Ag103287	0.0	0.0	0.0	0.07045	0.0	0.234497	2.13816	2.796581	2.698772	0.330858	2.53536	1.484954	0.0	0.089888	0.232794	0.0	0.123099	0.0	0.387198	0.41273	0.582336	1.849027	0.434814	0.556529	0.0	0.201238	0.516087	0.10282	0.0	0.359374
Fxa3Ag103284	0.634052	0.757238	0.832775	1.826458	3.719393	2.87522	0.11075	1.169231	0.239037	2.968746	0.697407	0.394961	0.245936	0.831163	0.63811	0.456434	0.794309	1.110387	0.148535	0.631837	0.168485	0.497527	0.903863	0.31004	0.353234	0.648636	1.162963	0.531208	0.274812	0.0
Fxa3Ag103285	14.804865	15.439515	21.037304	27.047846	24.905764	28.033598	4.195488	4.108979	1.526076	6.930625	3.742188	3.269019	5.619381	11.559979	6.653367	15.313876	13.578819	7.879159	1.845353	0.880998	1.971986	1.448181	1.022653	1.327946	4.790529	5.878311	4.838534	6.672894	6.238955	9.645623
Fxa1Dg201429	0.937793	0.884123	0.728964	2.481821	4.165535	1.94216	3.466166	2.470958	2.007622	1.192511	1.440858	1.395027	2.18167	3.506933	2.719124	3.694043	3.235547	3.560191	1.118426	1.332872	1.038853	0.655599	0.674922	0.772177	1.512623	0.978152	1.767292	1.936305	0.919804	1.857128
Fxa6Bg100239	1.772291	1.423878	1.934089	0.395655	0.0	0.804248	0.0	0.0	0.0	0.0	0.251644	0.0	0.128157	0.0	0.245487	0.431467	0.311634	0.430124	0.0	0.0	0.135525	0.073169	0.0	0.090769	0.471205	0.629325	0.468935	1.417619	1.358383	2.979249
Fxa6Bg100230	11.6057	12.36985	8.443859	6.075093	5.000045	6.620894	8.053794	4.766433	7.703949	8.044842	6.253078	7.762164	6.505716	6.541431	7.145745	5.332108	7.701593	6.09675	11.648073	18.221251	8.202427	12.450031	12.367607	11.55552	13.221994	14.880643	14.265331	13.580029	10.375373	15.327098
Fxa6Bg100235	1.256375	0.998158	1.270768	0.655611	0.483687	0.584438	0.176903	0.321062	0.100353	0.569793	0.539131	0.352864	0.52946	0.484034	0.443187	0.57528	0.312459	0.353355	0.267826	0.538704	0.722535	0.156078	0.221611	0.16185	1.309053	1.448858	1.01795	1.122317	1.029629	1.236465
Fxa3Dg201030	3.524318	2.773545	2.95585	5.062803	3.782696	4.2377	1.03591	2.533162	1.38324	1.572848	2.169378	2.96336	3.222646	1.86797	2.377346	2.137624	2.395698	2.924147	3.362421	3.322177	3.859384	4.69213	4.042457	3.893941	5.098816	4.357952	2.868376	5.175962	8.697046	5.930643
NewGene_10646	2.1323309999999998	2.128665	2.421197	4.326256	5.159047	3.481386	1.748684	1.693175	1.494449	1.937701	2.430008	1.181872	2.131432	3.757906	3.006132	5.842793	2.526472	3.701836	0.458651	0.608616	0.420553	0.608158	0.52269	0.172161	0.449565	1.374692	1.0945399999999998	1.901717	1.492722	1.419633
NewGene_11112	3.395661	3.05272	3.583753	4.450149	5.779534	5.295209	5.062679999999999	4.8621929999999995	3.939835	4.4172400000000005	3.9219600000000003	3.345773	5.115654000000001	3.394541	4.95031	5.477822	7.027711999999999	4.720955999999999	6.272785	6.2331460000000005	5.533571	7.54693	5.672251	7.546850999999999	4.1341209999999995	2.888566	4.130712	4.514461	2.989057	3.5856280000000003
Fxa2Ag101759	5.479958	11.166401	5.531074	1.171959	3.141564	0.804658	3.355878	2.989323	3.427253	3.197308	0.778469	1.537878	10.538404	10.631118	13.381107	1.782519	1.017234	0.734704	175.378799	106.675781	199.668518	74.691132	135.187485	161.987228	184.624344	147.97226	241.749268	29.667061	38.998299	48.45414
Fxa5Cg200400	0.055575	0.175359	0.206985	1.544924	1.26317	2.010927	0.417568	0.625713	0.22952	0.500496	0.956333	0.708792	0.615044	1.080757	0.573381	1.059735	5.346382	5.546957	0.0	0.0	0.0	0.0	0.0	0.0	0.030047	0.0	0.0	0.0	0.0	0.0
Fxa5Cg200401	3.096642	3.320535	3.436156	4.078042	3.58293	4.025121	2.255732	2.367396	1.971105	2.567781	2.755094	2.180704	2.33148	3.063417	3.198579	4.421463	3.041089	3.152542	1.327039	1.103243	0.864735	1.226018	0.794894	0.782431	1.321648	2.186521	1.216036	1.840627	2.34723	2.345473
Fxa5Cg200405	15.688337	18.336359	15.328962	16.589884	20.823547	16.75577	13.677389	10.840827	11.806834	17.738148	17.103565	15.335121	16.644535	16.428619	16.748329	21.343161	26.553497	30.904827	5.150297	2.88373	4.103637	3.723699	2.05119	5.441755	9.868279	9.710885	9.574972	15.310842	19.55722	14.282825
Fxa5Ag203623	32.365162	26.57918	24.7033	9.954297	15.048087	16.08478	13.89279	15.11425	14.226027	15.719773	6.699893	7.755042	2.986288	15.624873	4.219577	11.698476	23.405317	19.381289	15.249204	17.317324	20.509418	18.393181	16.997835	5.606573	11.231149	21.552856	17.123096	40.748386	26.392361	32.967022
Fxa7Dg102661	7.752576	1.477447	6.09634	1.264847	0.756728	1.028098	0.0	0.093127	0.0	0.030752	0.0	0.0	0.0	0.0	0.0	0.0	0.472052	0.0	0.0	0.0	0.0	0.0	0.171207	0.0	0.0	0.0	0.0	0.0	0.0	0.0
Fxa5Ag203629	117.597321	115.30127	139.363571	41.812321	54.542217	40.677177	21.829552	19.242899	15.393315	15.760533	19.786612	19.756794	22.667171	27.488264	24.298044	17.626471	15.345417	16.626614	37.908344	38.351994	49.515179	49.151917	52.145756	66.754066	58.296936	48.048618	65.028023	22.795588	20.546259	24.324472
Fxa4Ag100232	1.549612	0.537774	0.701152	0.763836	0.308764	0.701619	2.193727	4.378191	4.667807	4.047841	11.477989	8.007269	5.197928	1.381417	3.892419	0.392577	1.475116	1.397813	9.233212	15.369728	10.721883	25.232735	24.102287	32.120693	10.826139	4.400442	11.792069	2.335681	1.114221	2.934233
Fxa7Ag202012	4.878633	3.734071	6.666524	5.670055	6.236798	4.78249	5.871341	4.93745	4.668947	5.939528	4.338358	3.684302	4.186284	7.587517	6.494853	4.365812	4.047554	2.724773	1.375344	2.516581	1.734196	1.571011	2.34576	2.521078	2.875558	4.794056	4.354585	5.419786	3.189826	4.569562
Fxa7Ag202016	0.853271	2.276464	0.626004	1.366529	1.059035	2.185435	0.524909	0.130989	0.082575	0.192741	0.525003	0.28118	0.0	0.886544	0.205256	0.754859	0.798822	0.930333	0.483909	1.194643	0.195167	0.077975	1.125285	0.379519	4.143571	4.939846	5.287882	3.087795	4.976804	4.436255
Fxa7Ag202019	7.650238	7.253639	6.919779	11.251628	12.400248	9.257639	9.897271	7.329633	6.5622	11.167469	10.332006	8.994301	12.474109	13.482985	12.046187	14.711625	15.386601	12.30753	5.417904	2.969368	4.720769	3.290613	3.247344	3.668205	5.779837	8.843924	6.63581	7.802942	8.394663	9.422385
Fxa2Bg200246	49.013859	41.308372	36.649403	15.658215	16.502472	16.509672	139.992584	188.492035	175.488708	51.702869	126.615799	98.173302	52.748913	35.813374	39.179825	22.300207	39.0042	35.963867	179.760208	146.91951	180.38443	153.252319	140.376312	139.59288	81.990486	96.192276	106.007462	91.702232	111.247337	106.340187
Fxa4Bg100503	1.53776	1.303635	1.877271	2.72537	3.244185	2.257231	3.929606	4.236526	4.387053	4.017953	4.940389	3.725383	3.366352	2.496053	3.318691	3.752491	3.562762	3.837407	2.171773	2.728132	1.767629	2.731689	1.775892	2.110666	1.856648	1.395967	0.916707	2.141685	2.030533	2.248047
Fxa4Bg100500	29.051552	30.853859	36.618793	40.112736	47.004211	45.587303	5.130951	6.612496	3.3196	10.100142	11.213114	9.455286	5.11999	17.615915	6.029436	52.091579	42.801598	35.231411	0.582035	0.917524	0.353004	0.139769	0.467699	0.328257	1.58736	9.057043	2.391395	21.566677	16.128691	18.101097
Fxa7Dg102089	11.650605	15.467985	8.798497	5.648297	6.224922	5.396527	4.253899	4.913506	5.341522	5.713142	7.94781	5.318332	5.721988	5.291481	6.857954	6.212238	5.548601	7.355526	6.36421	6.317813	7.726297	7.89804	7.217339	6.103348	7.890768	6.561759	8.771401	15.070633	10.570284	9.837322
NewGene_154	0.758628	1.155633	1.381359	2.154222	2.842077	2.068067	1.258108	0.940039	1.512598	0.841321	1.375426	1.294042	1.151035	1.141588	2.157146	2.923321	2.972615	3.36657	0.535982	0.801646	0.400321	0.934903	0.594692	0.417629	1.231451	0.87123	1.038377	1.370799	1.751964	1.562719
Fxa3Ag102906	81.808113	51.286518	47.454189	3.519594	4.956571	3.839095	0.387379	0.855787	0.683192	2.23636	1.778087	0.709844	0.0	1.201113	0.227257	1.454971	0.946432	0.751425	9.918807	13.199424	13.55294	38.727383	44.263287	40.409428	13.819791	14.627234	9.923426	7.731719	4.462559	7.765284
Fxa3Ag102904	3.787042	3.280022	3.914811	3.321006	2.027166	2.247795	0.743999	0.809482	0.557083	0.742295	0.984597	0.785061	0.656759	1.006618	0.779292	2.186184	1.86835	2.166315	1.69225	1.692455	0.916964	2.627374	1.592908	1.541252	1.062451	1.666687	0.806062	3.5403	2.986324	3.823142
Fxa3Ag102905	31.214333	20.119444	19.26655	2.533948	2.98067	1.740003	0.191061	0.205888	0.147099	0.567348	0.52487	0.463823	0.400101	0.355105	0.0	1.287559	0.55716	1.132964	4.31864	5.073018	4.739195	15.124893	16.069012	15.343617	3.814378	4.798529	4.693255	3.989198	2.632584	4.014087
Fxa3Ag102902	11.636489	9.943779	11.05619	25.227839	23.827787	26.18189	12.950248	10.496773	12.727377	22.054369	10.613563	21.39192	18.734989	5.587971	6.87451	7.84007	7.481607	4.904735	2.332043	2.797241	2.025553	12.016622	8.995387	4.869629	6.79469	5.465396	3.891396	10.204496	7.4705	4.72215
Fxa4Cg201307	1.963502	2.158873	2.379119	1.706768	1.306133	2.108363	0.220418	0.498678	0.445408	3.996492	1.868444	1.950421	2.017048	0.278422	1.550156	0.129023	0.14955	0.446102	0.190429	0.303977	0.158293	0.417549	0.618625	0.224955	0.231592	0.579181	0.394895	0.221406	0.178188	0.454635
Fxa3Ag100738	5.105017	3.40255	3.823349	2.208759	2.317981	1.678321	1.240751	1.441725	1.058044	3.313287	2.235832	2.606562	1.409055	1.964251	1.453568	2.532475	1.968236	3.752524	0.541987	0.922423	0.332164	1.139369	0.740791	0.457302	1.779784	1.426251	1.040133	2.626517	1.832063	2.951422
Fxa6Bg102515	0.252121	0.508596	0.632311	1.546751	1.104485	1.532007	0.85647	0.62454	0.214488	0.41959	1.050678	0.583666	0.893051	1.981498	0.451986	2.684507	2.281177	1.521897	0.043512	0.269919	0.045353	0.102482	0.0	0.110248	0.069341	0.38409	0.308492	1.091149	0.329653	0.668696
Fxa7Dg101061	0.389512	0.545591	0.463609	0.265384	0.153104	0.222839	0.147069	0.371338	0.424475	0.060658	0.516016	0.252011	0.193947	0.149641	0.031628	0.256406	0.319029	0.306265	1.326623	1.410489	0.691392	1.999954	1.167409	0.83184	0.06141	0.395948	0.409316	0.32243	0.687277	0.783532
Fxa5Dg203008	30.915136	17.708008	27.94319	22.789461	29.340244	32.293396	8.670753	8.001665	6.859546	7.564083	5.688719	6.109698	9.380227	13.882483	6.137669	22.857649	14.648839	14.729539	13.02947	12.240204	15.368816	15.065812	11.42587	10.422086	16.224195	14.984606	12.231667	11.750422	16.311438	15.862885
Fxa5Dg203007	3.447096	3.958823	2.722628	6.023232	5.15141	5.616158	4.498846	2.959549	5.37776	3.970279	5.093521	4.30828	1.720736	3.303408	0.936797	8.75528	8.914549	9.886868	1.766477	2.767841	1.240919	2.953916	2.745648	2.510495	1.145209	1.085703	1.121173	3.11135	2.049978	2.916129
Fxa7Dg101670	2.349682	1.813897	3.766893	6.860343	17.2768	7.088338	20.121704	22.459429	23.820919	35.913815	19.733816	22.358768	38.876526	43.068588	70.384338	36.175652	82.021431	113.603271	20.254625	22.865158	12.613111	31.289616	29.194666	16.54454	11.732615	12.144714	8.139429	10.274482	8.981706	12.914783
Fxa5Dg203002	20.890686	22.852812	11.983268	33.112072	23.933929	27.933064	0.117867	0.0	0.076827	0.416756	0.227522	0.077834	0.07995	3.55618	0.114429	4.207179	2.21695	3.105148	0.113742	0.10324	0.260616	0.109088	0.0	0.133893	0.099493	0.169966	0.293009	1.390634	0.428875	0.657126
Fxa1Ag101167	804.30365	1037.679932	1459.280029	453.026489	438.68512	370.105011	0.574834	0.495558	0.113158	13.570099	0.110338	0.694767	0.27966	3.431915	1.248099	3.941307	0.153128	0.027194	1.743725	1.619117	2.382026	0.451313	3.333553	0.79876	3.390556	8.251928	2.316477	3.732396	2.227789	0.707534
Fxa6Dg102644	0.982627	1.779916	0.681544	0.341413	0.311798	0.062563	0.13912	0.162391	0.0	0.111071	0.0	0.038493	0.113362	0.110973	0.18135	0.140458	0.0	0.154892	0.343164	0.722966	0.727834	0.776151	0.504289	0.486515	1.091676	1.261821	1.020429	1.145342	0.792581	0.914044
Fxa6Dg102643	46.336273	38.482471	98.889587	75.266731	76.902298	99.31842	4.690013	3.515383	0.512464	27.22896	3.942414	1.418302	1.162284	8.166329	4.03737	47.563675	104.900673	64.413315	0.0	1.185524	0.102785	0.360935	0.130249	0.412914	0.946537	2.09096	2.305014	35.012867	10.052218	17.97266
Fxa6Dg102640	1.134018	0.732396	1.428064	1.019081	0.995441	0.617923	0.79253	0.656898	0.544016	0.260755	0.302023	0.537547	0.143564	0.204981	0.424587	0.418241	0.468864	0.615452	1.603126	1.850333	1.414482	1.150073	1.201616	1.080855	0.826157	0.668567	1.156467	0.729239	0.629037	0.769125
Fxa1Cg100418	35.615959	68.049538	26.096247	12.482207	19.371845	19.584835	9.385526	10.864431	15.886811	4.051734	8.472237	7.832124	5.481353	6.527796	8.68498	45.987343	102.131065	224.649887	4.095706	4.771048	2.559605	3.727923	6.047283	7.246524	2.371471	2.16718	3.476532	33.616085	6.850898	4.398317
Fxa5Dg200581	0.345826	0.227238	0.289752	1.215753	1.693929	0.996155	1.502714	1.884023	1.761199	1.481991	2.137834	2.251226	0.811392	0.615118	0.563614	1.240997	1.233805	1.412164	0.252703	0.831832	0.339485	0.503739	0.45127	0.501165	0.262871	0.156738	0.192573	0.186529	0.231499	0.326604
Fxa6Cg102886	3.572634	4.344447	3.21115	4.940035	3.502489	3.625401	7.713521	7.067583	4.235523	11.039166	10.003744	7.425168	5.404387	10.50014	5.848661	11.689794	25.962934	19.542671	3.050833	3.595127	3.85619	1.442522	2.294741	1.257074	9.38517	13.634812	9.70607	16.658869	22.389355	22.636164
Fxa6Cg102881	3.590861	4.174272	4.305046	0.310224	0.243726	0.486858	0.26822	0.497509	0.421953	0.790346	0.310556	0.220806	0.178287	0.60016	0.548572	0.149017	0.40214	0.465859	1.046683	1.590172	1.623372	1.60679	1.378884	1.526966	1.498077	2.727945	0.839934	2.969319	3.186101	3.803907
Fxa4Bg102599	2.092803	1.057859	1.764799	0.295976	0.163425	0.369839	9.031344	8.055081	8.649036	13.517491	12.109236	7.23629	8.299228	4.200951	8.818357	0.144436	0.236521	0.628185	9.855543	6.861932	11.042212	4.422385	9.204901	5.879205	6.914468	7.412745	8.197257	1.243131	1.382036	2.123822
Fxa6Ag100010	8.795777	5.565561	4.696399	3.341955	3.002589	6.434125	41.596893	36.80735	41.729019	1.983458	20.853153	7.17995	11.930037	14.918139	9.163976	1.74708	2.75589	3.29465	42.585007	22.691238	49.702625	10.780187	4.274106	5.835573	19.684879	25.931269	20.302395	7.149299	5.349565	8.493464
Fxa6Dg103990	2.037858	1.275071	1.430043	0.320441	0.0	0.062464	0.04763	0.0	0.0	0.177219	0.0	0.0	0.146558	0.159491	0.200919	0.135644	0.138307	0.087718	0.283664	0.583248	0.296375	1.063087	0.405231	0.368401	0.623936	0.491992	0.562986	1.148905	0.640644	0.508557
Fxa6Dg103991	3.401148	3.732374	4.213248	1.331395	1.4501	1.016377	0.32681	0.239329	0.254209	0.592494	0.335748	0.251758	0.325077	1.355735	0.935046	1.713952	1.111511	0.993211	0.599401	0.699448	0.467612	0.312682	0.739798	0.408928	2.07511	1.982854	1.608914	2.847255	2.523273	1.928488
Fxa6Dg103992	1.745947	1.325881	1.649233	3.339803	2.826556	3.278731	1.189424	0.977372	0.844734	0.788347	0.271745	0.538593	1.065201	1.433678	0.801412	4.303477	2.085694	2.85311	0.839848	0.512473	0.80493	0.430223	0.507614	0.600769	0.748219	0.703696	0.802143	1.352566	1.20533	1.271209
Fxa6Dg103994	0.518815	0.425874	0.302219	1.190399	0.658767	1.084778	3.22505	3.794782	4.120278	1.215073	4.474826	1.768678	1.058611	1.083615	0.730156	3.017392	3.287449	5.526331	1.367862	2.19652	1.451974	2.511824	1.674855	1.653406	0.874646	0.571789	0.886539	1.332269	1.747716	1.303785
Fxa6Dg103995	1.398993	1.491932	1.089715	0.437529	1.213706	0.715231	0.0	0.0	0.0	0.0	0.0	0.0	0.0	0.043557	0.0	0.066357	0.0	0.179772	0.146667	0.312522	0.080155	0.243146	0.118385	0.066524	0.0	0.121821	0.356597	2.12726	1.81478	1.018932
Fxa6Dg103996	13.768216	12.986757	16.376135	12.782286	19.859848	13.695202	12.996523	13.937681	9.934134	20.932743	13.869904	11.027312	9.140323	20.929159	9.866254	6.125612	12.310555	6.070741	2.774405	6.040103	2.642129	3.329108	3.974953	2.803456	3.655224	4.419637	3.640329	6.392107	2.868881	3.344892
Fxa5Bg101706	7.941505	4.951016	6.730531	6.134372	5.177921	3.927961	3.683775	2.694244	2.032704	2.576854	1.931466	2.318207	1.646625	1.488825	1.349743	0.162022	0.73732	0.648574	5.107216	7.963758	10.093053	10.717473	14.574198	13.743136	4.881222	4.750461	6.90064	0.896558	0.939814	1.19922
Fxa6Ag103542	0.742445	0.916937	0.579223	0.050589	0.0	0.227342	0.070355	0.115809	0.0	0.0	0.0	0.211724	0.093945	0.0	0.0	0.0	0.121747	0.037754	1.4428	1.792039	1.21416	1.278085	1.544502	1.419274	1.161782	0.98848	1.110773	0.267384	0.640918	0.477557
NewGene_3276	3.225487	3.917385	3.703095	1.406665	0.857961	0.6578440000000001	3.029655	0.868706	1.152407	0.439929	3.948386	1.027355	1.306748	0.854328	3.480208	1.9179050000000002	3.131501	0.988791	4.167264	3.229723	3.868891	3.29983	5.175405	2.604662	5.208759	4.759585	5.283935	1.395486	5.809746	4.431407
Fxa6Ag103549	13.51822	8.638191	8.787182	11.801816	12.496748	10.527765	7.759831	6.057446	5.03096	9.109876	8.458046	7.401625	7.878856	10.444284	11.744254	9.183969	8.806293	5.821718	2.316237	2.797069	3.56544	3.143461	2.13556	3.165192	6.136352	6.828623	4.703102	9.390833	8.885972	8.49815
Fxa6Ag102495	2.669017	3.374568	4.235456	2.640605	2.553617	2.253512	1.192566	1.483965	1.28421	1.370103	1.542796	2.635164	2.483223	2.475706	4.744793	2.287152	2.029366	2.789161	3.458139	3.349571	4.736654	1.629643	2.095811	4.376831	3.900384	3.611449	3.156476	4.217488	3.757576	3.057607
Fxa6Ag102491	2.028164	1.781864	1.917691	5.474894	4.428062	3.324399	11.510589	8.860946	9.881067	5.122184	8.137383	5.432283	6.623578	6.994239	7.139557	7.877419	6.783852	9.27579	6.460976	5.188278	5.147454	3.664946	3.495481	3.833867	4.51042	4.465513	4.760398	5.921195	6.531682	3.918556
Fxa6Ag102492	0.492898	0.538487	0.370762	1.319437	1.146974	1.278036	1.646751	1.106433	1.296943	1.446097	1.326435	1.207611	1.250983	1.890146	1.652613	1.58739	1.012112	0.837268	0.616767	0.609799	0.557677	0.631264	0.471324	0.844554	0.80327	1.136422	0.905791	0.586594	0.673453	0.630783
NewGene_1694	5.0135700000000005	4.947979	6.268293	8.019335	6.739758	7.174404	2.464337	3.2971880000000002	3.532455	2.8897009999999996	3.49287	3.624357	3.9120920000000003	3.9321339999999996	3.853323	5.823787	3.488613	5.129149	1.943698	1.21002	2.8355069999999998	1.4632710000000002	1.137815	1.178683	2.994061	4.169069	2.74618	3.503989	3.195309	2.770419
Fxa6Cg100652	5.989485	6.237302	4.505282	5.624351	6.470631	6.562812	16.635395	14.993201	15.911789	17.44849	17.505667	21.796635	25.654465	20.216181	27.361933	6.084483	8.598469	15.60652	35.150749	29.171837	31.281361	23.484682	30.032866	37.216576	28.070274	25.496269	28.322399	17.050219	15.060909	29.020969
Fxa6Cg100657	1.123306	5.469492	1.017464	10.98035	14.726144	7.047996	14.361444	12.729649	14.487329	53.836315	16.153719	16.439823	32.612984	64.19754	60.974499	10.42744	33.706108	32.710892	0.938238	0.981917	2.275869	0.293781	1.507519	1.228271	5.749344	7.319643	9.293917	6.488988	4.52835	3.533925
Fxa3Bg200238	0.768125	0.987887	0.321019	3.196176	1.80366	3.407745	0.0	0.109326	0.0	0.183003	0.431458	0.125777	0.162733	0.380876	0.0	7.532299	9.101283	3.486131	0.0	0.100339	0.0	0.218052	0.0	0.0	0.1055	0.169701	0.0	2.94347	2.907641	2.647374
Fxa3Cg100205	3.135531	2.94241	4.257689	7.498363	8.22056	6.134284	2.397407	1.112708	1.784983	3.797279	1.179607	2.087956	2.943747	2.34427	3.370747	4.046113	2.425642	2.476002	1.543998	0.755429	0.651793	0.793239	1.273777	0.868449	1.46254	1.705364	1.356879	3.486485	2.59079	1.900339
Fxa1Ag103093	0.0	0.0	0.0	0.0	0.131258	0.189103	2.184672	1.193379	2.07167	2.535686	1.517145	1.08726	2.441117	1.266888	1.756383	0.0	0.224353	0.424266	0.866345	1.121069	0.497098	1.329031	1.547343	1.163688	0.572687	0.623715	0.60221	0.461424	0.275111	0.0
Fxa2Ag103868	31.573444	32.983906	32.80582	40.862057	47.949402	43.47126	46.897385	32.364113	42.437382	46.991417	40.233215	34.789967	36.689274	51.896286	50.234882	92.185616	83.857918	60.635113	18.1117	15.184876	15.417134	15.209501	13.907791	14.500739	26.409153	26.517752	24.124334	44.418362	37.308365	41.470024
NewGene_2580	0.0	0.0	0.0	4.317358	3.886249	5.861298	1.312058	1.110474	1.123266	2.483244	1.456536	1.462554	2.678783	4.317678	3.238808	8.597601	6.060498	4.788568	0.0	0.0	0.0	0.0	0.0	0.0	0.0	0.0	0.0	0.0	0.0	0.0
NewGene_2589	6.7111920000000005	2.661861	5.570868	4.612586	7.374219	4.962448	2.886542	2.239234	2.607186	1.481478	1.603684	1.92971	1.770907	3.345784	3.219158	6.151626	3.986544	1.489212	1.282447	4.719106	3.5997890000000003	6.180213999999999	4.854871	4.284938	1.47096	3.799981	2.6505020000000004	3.1995940000000003	2.64033	2.408344
Fxa5Ag203626	4.389989	2.92635	7.664618	28.174597	24.148815	21.632196	0.524077	0.645944	0.478975	0.448719	0.598839	1.351016	1.238398	0.680032	0.336442	0.875586	0.335869	0.47534	2.750355	4.509272	1.589183	0.17537	1.745935	1.027511	2.84187	2.747374	1.690552	3.639885	17.641199	3.267153
Fxa6Cg103304	0.0	0.0	0.0	2.008844	1.681709	1.796982	2.571861	1.885506	2.419325	0.715478	1.39515	1.653951	0.826395	2.205298	0.972259	3.176425	2.14722	3.971256	0.0	0.0	0.0	0.0	0.0	0.0	0.071831	0.0	0.0	0.0	0.0	0.0
Fxa6Cg103305	71.117844	74.515457	59.559956	62.802147	42.475483	47.340218	52.085144	54.714497	56.489376	45.714535	42.096668	49.179317	47.283062	39.981468	43.479668	45.830994	47.523788	57.055969	93.161736	115.500893	77.134628	100.199356	91.088112	88.183739	60.23312	55.063519	50.475441	64.942558	69.362526	82.651596
Fxa6Cg103306	25.99712	9.707575	30.641157	16.193975	8.381991	18.986336	5.481604	6.433221	5.535941	9.896101	8.366574	6.594985	5.315099	1.778709	4.320081	0.037408	0.157561	0.040479	2.459291	2.327325	1.788806	2.119464	5.684196	2.925471	0.922597	0.257574	1.191519	0.222836	0.176903	0.449023
Fxa6Cg103303	0.0	0.484795	0.326714	4.027998	3.418289	4.09288	3.392457	3.362705	4.197883	0.800218	2.799208	1.968458	1.680773	3.100121	2.220609	6.804905	7.316134	9.407299	0.333586	0.869879	0.229313	0.639983	0.956575	0.479956	0.0	0.22063	0.320625	0.281327	0.098509	0.443028
Fxa3Bg201545	4.173613	5.04938	5.178303	15.818715	20.531893	16.405186	13.114184	16.289345	14.792933	15.420603	16.990063	12.638122	13.798582	16.804056	19.196196	18.566967	20.26899	17.588573	2.724154	3.225242	3.597383	2.349841	2.02081	3.003875	3.012019	4.487683	3.185622	3.008084	3.395298	2.760352
Fxa3Bg201543	9.517125	8.966176	9.420825	12.352408	16.998299	12.429283	41.957348	41.430561	44.077904	31.434309	43.251823	46.824329	45.24826	37.687988	43.022144	12.697349	18.59235	17.640009	9.258346	14.237186	13.113006	12.909987	10.803859	9.304013	12.854252	11.966349	10.734959	7.296176	6.421123	5.539547
Fxa1Ag100548	5.949923	1.076673	5.040338	2.502119	2.723786	2.332032	3.29567	1.231784	1.73354	3.663475	10.723489	9.199162	3.842333	1.374391	2.516245	0.813536	1.127463	0.865431	0.744286	0.664197	0.369129	0.565604	0.695003	0.24252	0.601903	1.475814	1.085657	0.837962	0.917954	1.217205
Fxa1Ag100546	7.142733	5.828241	5.219543	10.005862	9.60162	9.739355	23.234442	18.837997	22.04747	8.697735	13.070657	17.323069	8.193084	8.375956	8.147753	13.186769	10.443641	10.569415	1.892599	3.594484	0.840906	5.752324	3.193093	2.820483	1.910737	4.038675	2.200729	5.373302	3.667771	6.145109
Fxa1Ag100547	1.119577	0.573336	0.590209	0.911537	1.233507	1.05424	2.923974	2.810164	2.910156	0.995293	8.248217	6.388674	1.009975	0.792044	0.714502	1.158374	0.789333	0.631444	0.226329	0.052157	0.170381	0.483808	0.444721	0.322204	0.137291	0.290389	0.288081	0.285302	0.195081	0.221477
Fxa1Ag100545	15.467422	12.002102	11.775175	4.736216	5.02696	3.092371	22.417179	24.341169	24.44796	21.375463	21.680277	27.564177	21.889091	17.189947	19.419886	10.425602	13.933929	18.706585	20.238327	29.315716	20.111361	28.449247	21.944969	24.723074	26.91432	32.723915	27.882814	52.620544	47.264809	40.74514
Fxa1Ag100540	68.989609	70.09259	88.79496	65.911629	73.889977	58.89835	27.341753	30.161179	20.250696	76.452065	58.528942	58.964485	40.949749	56.786961	52.509571	10.157188	20.982548	14.438275	23.706749	29.839443	36.424782	27.051931	77.571861	62.494041	105.758186	158.640717	113.230354	53.558414	67.836418	47.558971
Fxa6Bg103413	2.729079	5.599278	2.644354	0.831756	1.022635	0.33252	1.302858	1.297805	1.294325	0.709478	0.31464	0.504747	1.313478	1.832515	2.147859	1.354699	1.612521	1.241315	1.393355	0.432823	0.785211	0.39108	0.415841	0.18117	2.298636	3.725631	3.634838	5.325966	4.80308	5.472539
Fxa6Bg103414	0.281823	0.299704	0.536225	2.207235	2.35949	3.174684	1.219587	1.024753	1.464525	0.828212	1.343958	0.758555	1.221898	2.202729	1.147638	1.734621	1.135136	1.373509	0.0	0.569459	0.0	0.933491	0.097539	0.0	0.151173	0.0	0.167972	0.539489	0.0	0.287701
NewGene_7033	3.7825580000000003	2.45267	7.564525	13.529179999999998	27.098574	7.639366	8.025084	1.5646589999999998	7.683387000000001	13.090483999999998	7.797985000000001	1.9531490000000002	4.2823150000000005	26.375085999999992	13.119015	9.222131	0.945818	7.467702	2.0225419999999996	2.1285950000000002	5.677104	2.8519790000000005	15.474661999999999	11.929060999999999	11.295613999999995	17.402091	6.130652	13.242035999999999	25.785107	2.9239509999999997
Fxa6Dg104081	12.57319	10.913171	11.757303	8.061189	10.969549	10.43646	16.552017	19.627039	18.853039	11.29003	18.919147	15.646967	11.490788	8.723007	8.780185	9.545191	8.538678	8.337394	33.551479	34.58585	27.567453	41.396847	36.679871	35.054913	12.368462	12.269465	12.521254	10.309356	14.736444	14.144344
Fxa1Ag101638	10.36292	17.026087	13.360536	9.988551	11.063473	10.761077	19.056208	18.908251	21.478655	15.495562	31.520193	26.797461	19.065577	12.557374	16.189852	9.831795	9.938053	10.796046	41.023224	37.876133	43.867043	48.106697	54.922016	47.325607	26.154301	21.586563	24.031181	12.154538	12.578593	18.267828
Fxa1Ag101637	19.428347	16.39521	12.73916	18.166119	19.341211	20.142641	35.897579	43.288052	43.45118	30.220215	35.098457	34.369995	24.632736	26.886385	28.113691	14.29004	12.412048	13.317225	69.127594	77.029106	63.978611	83.796188	78.452118	71.536156	34.448223	31.397799	33.538479	22.54859	16.566229	17.135027
Fxa1Ag101631	24.078159	16.174063	25.331154	31.756058	17.326046	31.133556	14.247946	21.749636	19.942114	45.902199	14.78467	11.014374	9.075139	8.5697	12.076025	6.793479	11.15491	14.953229	20.346561	16.652153	14.308746	9.270027	25.02495	14.215849	4.103672	3.246254	5.207315	5.766282	6.084278	7.588285
Fxa1Ag101630	89.542702	73.237183	104.524864	133.502625	107.878304	114.141418	142.693344	207.589615	144.378433	122.627373	181.14389	133.271408	52.665745	48.72768	45.492577	11.621017	20.174129	17.813263	93.570633	106.182137	101.605003	82.319427	167.636398	138.357208	85.511154	94.08651	113.593224	37.338467	47.071335	63.683846
Fxa2Cg200954	2.542256	3.024242	2.963006	0.89878	1.255438	0.853112	3.310413	3.203806	4.378807	2.303105	3.830559	3.189679	1.127052	2.82144	2.834059	1.125257	1.005581	1.407839	2.64904	2.803776	3.26495	2.833678	3.485927	3.287087	2.154968	2.332103	2.883251	3.086209	1.62233	1.64124
Fxa2Cg200959	7.380497	10.121039	8.027082	4.471126	5.645793	4.657016	0.548144	0.622064	0.654081	0.698651	1.447287	0.985154	1.105747	1.554438	0.951862	5.034598	5.862168	8.640303	3.285926	3.720096	2.867399	1.864596	2.712756	3.616961	2.760699	3.319329	3.499416	7.385682	6.260074	7.355667
Fxa2Cg200958	5.090635	4.640275	2.67768	2.998651	3.247424	3.199591	1.992017	1.445421	1.341666	2.928825	2.032685	2.011013	1.810333	1.716969	1.516195	3.368051	2.976238	4.410603	3.213419	4.447582	2.597092	5.780657	5.049092	3.831851	4.023384	3.571444	3.960041	4.271403	3.657235	4.260175
Fxa3Cg103794	21.059828	42.670132	29.225723	42.909889	52.994629	40.671848	75.441292	41.621033	47.440292	152.452545	154.173584	94.490616	85.231133	146.148132	55.430897	184.500931	624.865784	417.717834	267.857452	295.437744	365.352692	313.585907	256.523285	129.90332	448.841614	531.823181	422.974731	1021.601746	1026.870117	846.007141
Fxa3Cg103792	2.067541	3.232733	1.972484	1.516669	1.028196	2.217879	2.706397	2.856478	2.598994	1.13802	3.67251	2.324941	1.955252	1.785466	1.659785	2.904836	2.473299	4.217882	4.435286	4.315498	3.425379	5.39985	5.333229	4.612708	3.538721	3.424505	4.788629	2.141862	2.861341	2.057695
Fxa3Cg103798	0.0	0.0	0.043123	2.318473	1.705444	2.261787	0.0	0.0	0.236372	0.0	0.438307	0.0	0.466905	0.66506	0.0	1.939788	2.398814	2.609729	0.0	0.0	0.0	0.0	0.0	0.0	0.0	0.0	0.0	0.0	0.0	0.0
Fxa3Bg202941	37.429359	68.962456	19.208939	54.568047	31.354464	43.05463	27.896614	31.357758	29.818325	21.981625	5.378443	28.502108	23.056751	11.591097	15.165534	31.926725	69.266251	77.828903	17.249622	23.877802	8.684104	27.373594	15.440935	15.492745	9.471823	9.471985	11.638062	14.038606	12.831301	20.134256
Fxa6Cg101173	11.405579	9.402773	13.578265	18.152885	19.89465	16.74456	13.897431	12.949582	10.854919	20.960875	6.754257	11.89896	11.318767	15.283	12.471866	23.468451	17.781092	15.476828	5.117632	5.091081	3.838481	3.209924	4.988641	5.285368	4.888116	6.458969	6.863701	11.303456	9.34146	10.835675
Fxa6Cg101175	0.481247	0.354109	0.405523	1.344485	1.939416	1.347394	2.035921	2.845287	1.833984	2.803373	2.337919	2.536817	2.153681	4.54717	2.286935	1.898733	2.506445	2.177179	0.712825	0.964886	1.347687	0.867093	1.092748	1.308874	1.477798	1.720772	1.606968	1.355123	1.353276	1.303097
Fxa7Ag202995	18.482677	15.690572	18.640093	29.887081	34.559502	36.545181	45.964256	40.178574	42.417553	43.203938	45.444126	40.818436	38.601257	32.351177	39.057861	44.238987	42.270958	59.692158	15.310635	16.838596	12.592739	14.382493	20.090322	17.946127	18.258043	19.499161	18.365376	17.120192	17.900705	19.140148
Fxa3Bg203783	1.628295	1.143298	1.861141	0.809922	0.68311	0.583606	1.634263	1.963475	2.057838	1.200568	1.633027	1.417033	1.336333	1.340837	1.151259	1.380499	1.206181	1.785423	1.534258	1.924871	1.173066	1.466211	1.264834	1.540973	1.217049	1.99118	1.175912	1.991074	2.721174	2.730822
Fxa3Bg203780	0.127952	1.355573	1.010314	2.50198	0.640349	1.764464	1.626585	1.447885	0.403981	3.019547	2.765502	3.335195	2.721492	6.942429	1.473443	0.0	0.390166	0.726728	2.767997	1.897521	3.72049	6.87448	5.933736	3.049739	10.304265	10.495517	9.667129	5.217711	1.107604	1.868744
Fxa3Dg203611	1.898228	1.144607	2.156586	0.152125	0.138685	0.209177	0.271227	0.177742	0.121711	0.207134	0.399957	0.319312	0.295533	0.365005	0.315348	0.320544	0.0	0.093691	0.061184	0.704377	0.814487	0.078667	0.079199	0.150889	1.078015	1.50279	1.404186	1.215054	1.280859	2.188436
Fxa3Dg203617	36.905373	31.351587	36.63657	28.254503	27.628149	23.34906	9.387526	10.352784	6.987315	28.45978	17.216856	12.768603	16.169651	26.780941	22.768404	22.614809	20.82089	15.328883	9.721529	4.348482	5.792058	6.267789	5.621139	4.793886	12.145314	19.816851	14.218451	19.869026	19.672724	18.890564
Fxa3Cg101936	1.917601	1.877293	1.708004	0.741107	0.64959	0.626034	1.027496	0.637394	0.653105	1.229544	1.192238	1.487794	1.153519	0.906656	1.249089	0.951608	1.198466	1.897777	1.162721	1.123184	1.121448	1.83453	1.274528	1.066147	2.203454	2.142777	1.421098	1.514468	2.681682	2.241704
Fxa3Cg101938	5.968974	4.628443	6.13805	1.900772	3.174098	1.622378	0.459523	0.514454	0.279011	2.909276	0.547431	0.543646	0.523314	2.293534	1.152715	0.971104	1.247418	1.855891	0.329523	0.475118	0.771284	0.400062	1.191355	0.1544	2.055954	2.320225	1.771479	4.438602	3.60154	3.57793
NewGene_424	2.505651	2.14406	2.388897	1.601222	1.377023	1.705351	0.498724	0.452797	0.246055	0.680062	0.23979	0.231031	0.445092	0.617218	0.648554	4.038776	1.730008	1.395116	5.793223	5.720804	3.959363	7.058826	4.586246	5.218128	3.174409	1.669165	2.168157	1.375416	1.672878	1.948504
NewGene_427	3.9290540000000003	2.2119	4.348429	1.505586	2.23927	1.320375	2.288499	1.9381110000000001	2.851814	2.309164	2.544247	2.090405	1.825964	2.459636	2.868198	2.575425	1.870872	3.344103	5.252741	6.076326	2.877869	5.539524	3.717038	4.7990189999999995	3.507873	2.59078	2.706811	3.604996	5.720924	4.670967
NewGene_426	0.094009	0.154825	0.219267	0.606924	0.703259	0.7042050000000001	0.470727	0.7348250000000001	0.642177	0.310591	0.503576	0.27677	0.733765	0.85855	0.8737900000000001	0.7794239999999999	0.8824510000000001	0.333418	0.313309	0.205842	0.117727	0.25042	0.289511	0.099216	0.269652	0.363302	0.179212	0.26650700000000005	0.587786	0.323698
Fxa6Cg100607	0.907868	0.60908	0.603946	1.211082	0.622409	1.204474	0.577828	0.379542	0.101993	0.716561	0.417214	0.487542	0.366987	0.393301	0.531212	0.960202	1.333426	0.849468	0.471087	0.205859	0.325267	0.099394	0.170128	0.145355	0.463583	0.41942	0.342369	0.378297	0.419459	0.509082
Fxa4Bg100508	0.503463	0.238745	0.348073	0.81511	1.217069	0.793597	1.73216	1.142853	0.901696	1.12249	1.250257	1.451739	1.205185	1.712056	0.656213	0.773016	0.869148	1.109833	0.577562	0.138989	0.057922	0.264336	0.265894	0.26977	0.0	0.431158	0.161673	0.067646	0.104459	0.462371
Fxa7Ag200121	7.846457	9.045885	6.427857	10.002479	12.188717	11.904435	20.912788	22.806011	22.464008	16.888594	29.377947	28.233011	21.833927	17.497391	17.633131	15.176223	15.016351	17.187826	11.621746	12.845916	14.005275	18.237211	16.039589	13.169071	10.888965	7.934975	10.684432	8.508081	8.224295	7.544791
Fxa4Bg100506	1.726964	1.507326	1.934666	0.883516	1.747643	1.055605	0.718711	0.350961	0.392776	1.299659	0.739724	0.905138	1.20811	1.263072	0.729989	2.72758	1.700211	1.577177	0.158095	0.08707	0.385712	0.278349	0.197556	0.173937	1.138683	1.539165	0.759851	1.822909	2.055221	1.197918
Fxa4Bg100507	1.558238	1.918167	1.841903	3.798445	4.164783	4.908133	4.653976	4.952104	4.098579	4.545075	4.619416	5.43143	4.047274	3.631889	4.176327	3.437129	4.126101	4.2837	1.404678	2.000938	1.408179	1.103266	2.188086	1.901816	1.416475	1.631866	1.705016	1.643418	2.29157	0.91311
Fxa2Bg200244	0.0	0.0	0.0	0.334128	0.204418	0.293402	2.326422	1.046745	1.329381	1.457821	2.31987	0.697367	0.36631	0.643687	0.447266	0.063391	0.159607	0.08656	0.281176	0.448133	0.299318	0.629941	0.217761	0.373077	0.094896	0.0	0.089819	0.0	0.0	0.0
Fxa3Ag100033	24.997818	36.139675	29.376957	14.350105	12.30117	13.588132	19.404783	24.971498	22.597532	16.844351	20.938572	19.394682	27.567627	19.33292	21.93326	11.841996	12.250202	14.109331	27.995085	30.818195	35.491798	32.114784	29.79118	31.87372	37.173115	33.034786	32.725716	25.623159	19.641157	21.323879
Fxa2Dg200495	4.305144	6.264591	5.522672	10.26545	11.876828	12.055257	12.59603	9.341115	10.16799	12.676549	14.495148	11.74624	9.662383	12.968547	11.346768	11.582724	11.255134	12.639913	4.293688	5.345544	2.312038	4.587162	4.067113	4.185898	4.225687	4.421505	4.888787	3.885245	4.714913	6.976325
Fxa4Cg201435	160.515594	175.760574	233.518921	100.265656	166.8228	126.212875	28.951975	18.638739	14.602019	61.546791	13.93526	21.744293	20.401352	67.237221	31.682644	258.82309	192.018936	76.53759	9.690539	9.004978	7.638952	6.374659	16.692518	10.26897	9.656918	16.090725	16.989012	167.569138	67.992683	77.120613
Fxa5Ag201382	0.844101	0.827218	1.155164	0.24814	0.47052	0.262661	0.218317	0.147795	0.227875	0.189802	0.207322	0.245232	0.204005	0.244784	0.074097	0.216992	0.46398	0.168058	0.135528	0.150373	0.171079	0.080578	0.12326	0.057305	0.334818	0.484176	0.293113	0.508204	0.247408	0.455631
Fxa5Ag201380	17.763371	24.835197	17.846151	24.126699	19.190912	30.348482	0.738508	1.558126	1.092063	3.016296	2.577354	2.18104	2.48628	6.687054	1.492476	28.455984	15.11432	20.329914	0.6729	0.369269	0.512697	0.737472	0.271491	0.359527	1.386202	3.851142	1.852366	12.109514	7.932133	8.598684
Fxa5Ag201386	2.737596	0.733833	6.262449	19.657759	21.91198	25.230654	3.048076	2.133764	2.012338	5.31591	9.295495	3.164145	3.860697	5.474843	1.560951	43.347557	12.863426	7.746128	0.276708	1.233248	0.0	0.832678	0.566109	0.376616	1.337211	1.953033	1.475212	6.167962	5.739367	8.55182
Fxa2Dg200492	14.787507	9.530361	24.438852	9.208451	16.57501	12.700222	8.091895	5.290666	8.279956	4.307277	1.326141	1.095084	5.871494	15.128967	2.122955	5.928971	27.953127	2.400941	2.427119	3.467343	3.258208	1.940842	2.128021	1.869927	2.914359	2.002002	4.21804	13.031506	5.700612	9.082385
Fxa3Ag101838	3.048542	4.303191	2.110572	0.281996	1.621486	1.053184	0.263954	0.419601	0.368346	1.505067	0.337439	0.941521	0.410596	1.408429	0.783143	0.535496	1.704673	0.736448	1.25354	0.840209	1.189597	1.831175	1.023387	1.115473	1.16338	1.820186	1.233626	2.792868	2.358518	2.266041
Fxa1Bg200414	1.133271	1.00285	1.634007	0.880529	0.141177	1.003265	0.277909	0.0	0.051577	0.104523	0.071938	0.016091	0.083558	0.09073	0.0	0.0	0.194845	0.078099	0.012375	0.125646	0.226299	0.25381	0.206815	0.076236	0.328698	0.337693	0.45648	0.166051	0.130577	0.14183
Fxa2Cg201274	5.820288	5.910362	5.282209	6.319749	5.186353	6.04003	5.921681	5.681803	5.595183	4.512043	5.389921	4.753555	4.268178	5.56308	4.359821	3.462822	3.840846	4.674423	12.976706	18.344585	12.30671	16.165606	11.366336	11.321538	8.485277	5.618849	9.04167	5.420331	5.840673	5.536638
Fxa2Cg201279	7.699505	5.640675	6.336529	12.842117	8.671329	15.684474	12.738666	11.508619	10.809783	6.211088	12.483518	12.513842	12.474077	8.242111	15.568126	25.826279	10.18201	15.546798	7.021789	11.797191	7.037735	15.163572	12.544875	13.592247	4.805554	4.835826	4.013381	17.231543	26.522598	21.190886
Fxa5Cg202301	0.783342	0.50747	0.75857	3.822804	3.684336	2.924482	6.843373	6.893539	7.76221	5.025856	8.945388	6.335607	4.176148	5.372622	4.816171	5.26247	5.423713	5.086718	0.947608	1.398591	0.679899	0.815603	0.584855	0.584644	0.097393	0.313864	0.365272	0.333043	1.026156	1.590989
Fxa5Cg202304	1.351525	1.32698	0.788468	3.232988	4.153214	2.649846	2.488092	2.046866	3.365552	2.915455	2.672219	1.924436	3.052666	4.178011	3.343033	2.596125	2.481613	2.764374	1.543205	1.474218	1.295698	2.03878	1.278644	2.113395	1.048498	1.546098	1.670406	1.297662	1.169298	1.18227
Fxa5Ag200477	1.876714	2.537328	2.693077	7.286432	7.87037	5.532066	5.301456	7.101875	6.799121	17.582756	25.212492	33.443748	14.613925	9.730659	10.861101	1.404884	3.762775	4.10363	3.520284	6.162021	4.283199	19.31031	26.630308	17.796703	8.490917	8.782309	7.577031	10.655257	10.874205	6.474438
Fxa5Ag200476	8.129083	4.500665	10.428342	5.572869	8.151208	3.245138	10.515045	14.003162	12.170616	6.619564	19.572657	8.065434	5.87799	4.515149	4.424116	2.294287	2.245543	1.552576	12.156281	10.757414	7.161551	21.370663	26.263849	37.117195	3.248441	4.038923	8.539463	3.645375	3.943718	5.416656
Fxa3Cg100795	1.092243	0.909335	1.629184	3.049591	2.018575	2.596756	3.212065	3.870779	3.211632	2.880215	2.715464	2.263581	2.332265	4.085047	2.908168	4.559038	4.095322	5.110532	0.549256	1.586878	0.4436	1.251104	0.747488	0.748357	1.069342	0.850015	0.318129	1.085028	2.406028	1.579271
Fxa2Dg200859	2.277213	1.726857	1.309635	0.615405	0.811205	0.854055	0.829727	1.148895	1.212789	0.246342	0.484541	0.575486	1.068186	1.403704	1.118157	1.307295	0.320728	0.567613	2.424926	2.444182	2.825558	1.740673	2.451284	2.238196	3.358419	3.803645	3.398277	1.723911	2.119591	2.075952
Fxa2Dg200855	9.905644	12.992239	4.820819	5.11022	3.599144	3.922061	1.530067	2.090759	1.347971	3.497598	3.335175	3.776861	1.868828	4.491456	2.227661	8.208421	12.734848	8.250042	4.458159	3.492736	1.888586	2.86605	2.343497	3.880381	1.28176	6.140131	2.725825	8.166651	6.257074	10.007127
Fxa2Dg200851	294.737488	409.564941	326.808716	209.844681	214.00473	218.371445	254.622833	224.535172	258.102814	238.670303	230.784622	243.191742	262.001831	265.914825	274.106384	175.173615	171.502548	200.055893	415.2565	366.121857	401.922943	377.593719	448.351593	465.7547	431.356934	391.693176	431.770294	413.886597	409.271667	331.766998
Fxa2Dg200850	0.841185	0.29211	0.83114	2.138222	2.653495	2.37449	0.0	0.0	0.023946	0.042711	0.080599	0.060438	0.023847	0.088544	0.0	1.590675	0.980977	0.897702	0.0	0.0	0.0	0.0	0.0	0.044403	0.171481	0.122104	0.06382	0.127843	0.517003	0.093348
Fxa1Dg202656	5.872513	4.758611	5.93714	16.790031	17.46846	18.080811	12.28734	12.20259	14.184331	11.569683	13.867574	16.733288	31.613806	18.918425	13.495785	13.688628	15.174294	12.78966	6.485517	3.573543	6.794892	7.611813	6.250738	3.64989	13.866288	6.585429	8.986891	7.781335	6.412597	5.601827
Fxa7Dg100694	0.027193	0.0	0.0	10.564945	9.538183	10.362806	1.12437	0.974249	0.525625	0.775782	2.056637	0.443201	0.516746	1.934582	0.550049	14.318291	5.069073	5.99289	0.0	0.0	0.0	0.0	0.0	0.0	0.0	0.0	0.0	0.0	0.0	0.0
Fxa7Dg100691	0.0	0.0	0.0	0.4567	1.118277	0.89813	0.542555	0.557504	0.689847	0.319403	0.653956	0.551541	0.501388	0.49994	0.682712	0.775261	0.831435	0.93767	0.0	0.0	0.0	0.0	0.0	0.0	0.0	0.0	0.0	0.0	0.0	0.0
NewGene_11837	0.023033	0.005263	0.0	0.0	0.0	0.005254	5.274266	5.085892	7.189936	0.048029	1.151503	1.20587	0.067221	0.031952	0.046029	0.006069	0.005948	0.009992	7.63194	11.897373	1.1171579999999999	26.524048999999998	12.574701000000001	8.91242	0.286387	0.296268	0.726703	0.925624	0.418046	0.037243
Fxa4Dg101034	3.464892	3.5305	3.587168	1.665743	2.259324	2.347469	3.998797	4.094174	3.887438	3.204851	4.301522	3.561001	1.961125	2.116296	2.086985	3.20722	2.222831	2.89386	9.052916	12.255602	9.158442	11.346979	9.789811	9.64033	6.092076	5.614945	5.431657	3.138314	4.066676	4.321841
Fxa7Dg100789	1.609864	1.400453	1.143807	1.450712	1.189095	1.298176	1.235898	1.167882	0.816056	0.765643	1.867885	0.920471	1.081176	1.348508	1.497035	1.392141	1.163636	0.646733	1.867264	1.147272	1.04625	1.171429	1.386286	1.417625	2.673063	2.657524	3.354327	1.376098	1.588195	1.77059
Fxa5Cg201650	6.697997	5.725505	5.928608	7.589015	9.903368	6.415629	2.874836	1.549269	1.480245	2.863747	1.927439	1.601426	2.626722	3.869187	3.074069	9.038453	6.756565	8.012886	0.710679	0.813647	0.353264	0.270943	0.453676	0.288133	0.807095	1.726837	1.05854	2.654911	2.964283	3.231183
Fxa5Cg201651	16.874905	12.928877	16.34565	25.305979	26.957054	25.045601	32.696087	28.349419	28.231203	39.110416	20.794504	31.894251	38.179764	37.162487	37.727566	22.922859	17.473635	17.213043	13.792668	18.202934	12.679234	18.314983	15.511153	18.637835	9.440489	14.368683	15.182725	15.146046	18.487436	15.421474
Fxa5Cg201654	2.360299	1.256184	1.647447	0.784116	0.284554	0.938931	2.0354	3.123841	1.738175	4.252924	6.240754	6.799108	4.553032	2.04477	2.889335	1.353766	1.195022	1.077448	7.67494	25.798498	9.683808	31.748545	14.996099	14.287167	3.386553	8.005765	3.623562	2.286551	3.101723	1.477511
Fxa7Bg202874	0.0	0.0	0.0	0.090908	0.093136	0.126719	3.248285	1.059398	2.808708	10.524961	9.283335	13.24269	16.815882	14.256496	15.420395	0.0	1.216004	2.22077	0.042435	0.265385	0.125295	0.347275	0.240153	0.0	0.565249	0.930307	0.275115	0.508011	0.675341	0.935371
Fxa4Cg202142	1.521636	0.543489	1.281976	0.651084	1.370569	0.743974	0.133558	0.318094	0.055707	0.238261	0.186171	0.108324	0.375699	0.255949	0.144681	0.465082	0.792426	0.674081	0.44349	1.206541	0.413177	1.126857	0.913859	0.64881	0.265558	1.001784	0.333657	0.561257	0.815221	0.791588
Fxa4Cg202148	1.807176	0.589214	1.184478	1.006487	0.541086	0.813737	2.746777	1.655131	2.062665	5.884446	2.287873	1.193801	1.292783	1.280907	1.323562	0.267584	0.784271	0.7643	0.838727	0.997147	0.539969	0.647249	0.994503	0.409281	2.671449	4.277513	2.888373	0.433705	0.192542	0.234326
Fxa4Cg202149	25.108215	17.683739	29.34235	14.981722	21.005589	15.779825	0.753819	0.597564	1.164141	7.409589	2.55755	1.90558	1.251611	6.082438	2.514729	4.485922	5.132595	2.495912	0.405629	1.806158	1.513302	3.13509	7.999619	8.823947	7.698678	17.388535	10.20173	7.473245	3.222666	4.425414
Fxa3Bg200783	0.401346	0.913033	1.713914	4.687995	2.091119	8.044369	0.0	0.0	0.0	0.0	0.0	0.0	0.0	0.0	0.0	0.442338	0.0	0.111635	0.0	0.0	0.0	0.0	0.0	0.0	0.0	0.0	0.0	0.0	0.0	0.067433
Fxa3Bg200781	8.195271	5.010437	7.468193	7.869958	7.029891	6.198408	1.648734	1.13278	0.629351	1.12146	2.80596	1.547725	1.431042	1.188198	0.815695	3.246085	1.778435	2.613183	5.356519	9.232008	6.996592	6.982833	6.687675	6.382296	7.336256	6.641999	6.281917	10.080712	7.301268	8.518817
Fxa3Bg200789	15.345774	15.192576	18.495129	19.956135	25.526503	20.925016	16.54884	19.193428	13.550735	30.67672	19.503668	18.367369	24.958496	26.437059	28.91403	22.615387	18.269009	14.818444	11.447917	9.118691	13.714271	8.620197	12.01736	9.539301	17.238121	18.735823	17.996126	11.055314	7.814372	10.339232
Fxa7Dg102780	2.234631	1.500755	2.954874	1.338661	1.505368	1.244681	0.39188	0.490806	0.552838	0.785896	0.60648	0.483957	0.457133	0.403689	0.644123	1.269486	0.645499	0.76201	0.383503	0.539311	0.717501	0.457763	0.49836	0.314756	1.032893	1.18969	1.27961	1.476444	1.272319	1.069581
Fxa4Ag100375	11.19034	8.778444	15.999471	6.90062	7.477684	8.314216	20.706102	10.395586	9.222833	16.471174	12.879692	14.965453	24.552856	49.780678	18.301088	13.925364	27.597851	20.122473	2.612668	2.981167	3.500878	0.842594	1.715315	0.807458	13.939836	21.845707	19.284203	24.235647	31.647917	38.29847
Fxa4Ag100372	0.255934	0.154416	0.0	1.655238	1.076995	1.059757	7.484138	6.902006	8.592473	2.359254	6.748919	5.178635	3.118627	0.390902	0.6621	0.257877	0.960654	0.153509	0.0	0.0	0.0	0.730755	0.169797	0.0	0.210999	0.141985	0.0	0.071959	0.102058	0.0
Fxa5Bg101826	0.287108	0.189242	0.147524	0.742662	0.853715	0.40914	0.59848	0.490991	0.680372	0.365228	0.59554	0.599255	0.418237	0.678459	0.474495	0.706924	0.731511	0.779655	0.16305	0.092191	0.138632	0.0	0.185497	0.0	0.048358	0.092266	0.0	0.09127	0.105611	0.217586
Fxa6Dg101479	12.304901	6.888328	14.171679	28.562046	23.936821	27.220978	7.336171	9.423545	6.773453	9.993167	10.919784	7.841994	9.703473	12.909642	11.456719	25.653391	15.52671	15.518044	5.529352	5.377654	5.615777	4.768719	4.100505	6.040475	7.959363	11.997839	7.351967	23.499428	59.446999	32.368359
Fxa5Bg101822	6.091623	5.480295	7.282426	11.316359	15.98033	13.727241	9.407509	8.304567	9.884205	8.274634	6.061566	7.933166	10.167282	9.355442	8.621942	4.932799	4.260075	3.54446	6.413295	6.737657	7.338778	7.212473	6.48404	5.02677	8.952347	9.770209	7.734006	5.61803	7.444252	5.854238
Fxa5Bg101821	0.665643	0.797157	0.942613	0.185326	0.284271	0.154402	0.093602	0.066394	0.205173	0.067773	0.0	0.105412	0.0	0.121637	0.147408	0.186412	0.085867	0.052449	0.852382	0.566549	0.971072	0.503556	0.502693	0.463304	0.634268	1.056905	0.46981	1.079297	1.477145	1.061704
Fxa5Ag203014	14.494639	17.150417	12.089581	6.610589	6.869642	5.587149	17.942715	21.539942	22.933987	10.201873	19.930447	18.325813	10.713625	10.361653	10.338247	14.366703	17.918158	20.705942	22.053251	26.665266	20.751251	22.725515	19.363983	24.060804	12.631352	17.571573	11.49539	25.226612	23.007765	29.838505
Fxa5Ag203015	4.655585	5.69113	3.881044	4.54582	4.515486	4.939491	1.232694	0.466015	0.61863	3.710559	1.397888	1.129502	1.109977	2.058919	1.345626	2.477514	2.001948	2.262068	0.094434	0.218129	0.181148	0.164407	0.378424	0.100646	0.209013	1.287309	0.123904	0.337851	0.839559	0.505684
Fxa1Ag102638	4.214402	3.202067	4.171075	3.325373	3.680183	2.958376	2.615137	2.700524	2.591226	1.349699	2.025461	1.678092	2.725453	4.452982	4.252467	4.320136	2.972152	3.26131	1.192526	1.187582	1.229169	1.336011	1.055333	1.060675	2.624988	3.891085	1.98598	4.015866	3.354893	3.415866
Fxa7Ag202088	15.988643	15.360425	17.410339	45.460815	25.56068	44.841908	125.583855	109.941399	162.180832	139.99025	268.401581	236.285461	294.100281	91.308311	131.523132	8.563717	4.876667	5.420877	118.991562	52.66312	128.126312	90.740654	108.937912	73.178352	231.217422	60.072342	109.608292	5.111622	4.146316	4.265031
Fxa7Ag202084	5.689408	6.547914	7.190391	6.909405	8.051768	8.501598	6.529463	7.184627	6.337669	11.08371	6.933444	6.111176	6.370807	9.197954	7.202437	8.377545	7.206253	5.866113	2.574599	2.668858	4.162577	2.541145	3.435069	2.225715	5.205986	5.864902	5.400097	5.802059	5.607893	4.417807
Fxa7Ag202082	0.133581	0.168787	0.551328	0.764415	0.526237	0.766703	1.576551	1.00862	0.789242	1.357281	0.826819	0.34891	0.320788	1.012051	0.483519	0.094225	0.805509	0.581399	0.272655	0.586459	0.317504	0.160224	0.414362	0.260067	0.0	0.118036	0.079177	1.020538	1.297968	0.908739
Fxa5Dg200960	46.392498	30.900986	52.537457	35.932392	62.248402	47.24234	106.868874	89.174294	89.515068	80.663063	115.539528	94.466026	75.831795	95.539894	79.204453	154.853592	73.519722	53.592205	51.45866	50.234638	56.663979	63.318798	68.290337	64.684151	42.391033	30.704679	43.13184	31.671272	37.54211	32.877163
Fxa4Bg102621	1.036601	0.993494	1.879915	6.480136	3.380931	6.187555	0.0	0.037565	0.0	0.0	0.229936	0.086661	0.0	0.02444	0.0	2.041995	1.653354	0.626909	0.0	0.070376	0.0	0.0	0.033721	0.0	0.115991	0.034959	0.035265	0.309533	0.439279	0.192669
Fxa3Bg200161	8.120293	11.353536	7.977206	16.854427	8.635147	10.5459	0.322958	0.38463	0.289948	1.994851	0.376086	0.758254	0.529607	2.092901	0.692716	11.192839	8.446346	5.826069	0.09876	0.192263	0.0	0.544185	0.349711	0.031679	0.311565	1.06552	0.457161	2.562107	2.467518	3.936332
Fxa3Bg200167	1.429152	1.533197	1.17814	3.112961	2.181794	2.955944	0.238763	0.821999	0.235177	1.640971	1.509242	1.231612	1.629194	2.795176	1.748905	5.6294	4.709595	5.110413	0.113564	0.051656	0.255187	0.060454	0.154493	0.134084	0.385885	0.617288	0.206334	1.688987	2.17891	2.171097
Fxa3Bg200168	5.847093	5.886984	5.613008	9.376058	5.827287	6.572134	23.720493	29.990164	34.42625	4.482624	9.281074	4.965736	4.141118	7.616985	11.240808	33.549099	44.285213	8.71645	19.106749	13.47933	17.807388	4.525819	7.291954	9.175081	18.012783	37.078842	23.646332	21.091082	31.280842	10.104362
Fxa5Cg201299	5.694627	7.489478	6.491571	11.085584	4.87363	8.65507	2.597189	4.421552	3.080806	1.776161	2.923297	3.687293	3.261872	4.69088	2.760917	2.118356	2.307385	2.250959	3.385335	5.778308	3.594331	6.408617	3.915705	5.947253	4.50034	4.69933	6.166679	3.63515	3.344973	2.880832
Fxa6Dg103413	5.581537	3.914742	4.681462	6.353991	6.548223	6.65512	5.028632	3.372161	3.693164	3.394249	3.780236	2.472888	2.083599	4.238918	3.942146	5.466715	4.331684	5.693143	1.875081	1.953962	1.524321	2.367811	1.714386	1.561119	1.955536	2.012144	1.889247	4.335083	3.256793	4.293194
Fxa6Dg103412	1.869122	3.710348	1.108117	1.571936	2.319405	2.865817	1.707044	1.226278	0.981646	2.340459	1.563524	1.381422	1.375159	1.551633	1.18537	2.400208	2.071252	2.31266	5.472107	5.199256	4.538074	4.706532	5.645524	5.101579	3.962814	3.433937	3.203556	2.079981	2.731099	3.426461
Fxa6Dg103415	12.566184	10.269162	12.023562	4.941144	4.903648	5.631918	3.226679	5.072031	4.065529	5.02297	4.945935	4.786496	5.103608	3.801903	5.296737	5.554176	5.469105	4.741223	11.413015	12.708991	12.466709	11.918015	12.373989	15.211083	10.847137	13.390899	12.13408	12.708505	13.257627	12.954983
Fxa6Dg103414	0.0	0.0	0.0	0.912649	1.16602	0.721995	1.70528	1.863896	1.69467	1.137833	1.40905	1.107481	1.697484	1.870044	1.291835	0.818204	1.209677	1.012703	0.0	0.0	0.0	0.0	0.0	0.0	0.0	0.0	0.0	0.0	0.0	0.0
Fxa2Cg200710	1.756115	0.989204	1.859011	0.41237	0.807545	0.66239	0.775312	0.667104	0.892893	0.855917	0.98414	0.910239	0.545141	0.828756	0.558861	0.802834	0.542736	0.528455	2.582693	2.516603	2.37237	1.60051	2.039502	1.78978	2.635998	1.900806	2.266256	1.022709	1.267404	1.527302
Fxa6Dg100148	0.278779	0.447879	0.790762	0.273031	0.651138	0.470797	0.035137	0.085695	0.145339	0.158633	0.303618	0.03685	0.0	0.096422	0.0	0.179558	0.102115	0.101634	0.160942	1.113209	0.466215	1.480896	0.608158	0.718691	0.11288	0.068067	0.056158	0.311448	0.180162	0.342492
Fxa6Dg101817	20.252779	21.215042	21.871189	21.918779	21.995213	21.126799	36.345959	32.902363	33.712296	33.613861	37.807358	29.163553	29.356714	33.19453	31.385983	23.473661	28.100086	21.403681	16.768719	19.458708	18.431501	14.22835	17.238625	13.606457	21.054594	31.989016	23.519657	30.868265	32.036835	37.522068
Fxa6Dg101815	4.76284	5.31364	4.577746	4.514877	3.123896	6.304783	4.730411	2.901415	2.99422	3.784699	3.649219	2.926697	4.23201	3.843063	3.7464	10.145693	4.697332	3.745435	0.870443	0.833199	1.298833	1.900972	1.232995	1.402799	1.371015	2.366772	2.343836	8.628307	5.391034	6.71148
Fxa6Dg101812	44.112198	56.148594	28.478071	38.292992	30.129128	41.361031	2.982679	2.989946	2.455714	3.992823	3.441392	5.742395	2.212073	4.961375	3.554861	63.081848	41.185577	122.59185	2.280969	3.204092	3.122431	5.434985	4.422379	3.963415	2.945185	3.917172	2.642156	31.575716	16.064505	9.788713
Fxa7Cg102266	0.777348	1.011729	0.722664	0.026768	0.0	0.0	0.01379	0.044305	0.058408	0.0	0.0	0.0	0.0	0.0	0.0	0.057705	0.0	0.0	1.035521	1.126655	0.625547	1.056987	1.142165	1.045359	1.127053	0.819918	0.848397	0.72115	1.486256	0.408097
Fxa5Dg200423	3.866347	1.808785	5.364197	12.313585	12.580414	14.398224	1.24475	2.352183	0.72372	15.010812	5.178077	5.651291	5.140398	4.094346	6.116859	0.155867	0.21547	0.890641	0.439071	0.710395	0.580156	3.051904	7.389774	6.378828	4.287696	4.349646	4.583061	0.018183	0.041444	0.220609
Fxa5Dg200422	8.189655	7.531459	9.853411	22.854109	28.149181	24.884642	31.833517	43.314186	44.163567	13.601484	20.96027	18.388712	16.812223	25.820885	18.484541	20.892372	14.073978	12.499858	6.55977	5.511638	7.976811	5.272591	6.581857	4.317112	10.515446	11.518227	11.656035	5.994478	5.702753	7.382534
Fxa6Cg101803	3.001627	1.948854	2.036632	4.124865	3.184759	2.573622	2.16554	1.616785	1.569509	4.86996	2.314222	2.411319	2.497466	10.990495	3.752164	5.623115	10.221018	9.1926	0.279775	0.370021	0.070236	0.4364	0.192518	0.471222	1.462768	2.952549	1.401388	4.547154	1.900618	2.540819
Fxa6Cg101809	128.421875	100.109215	111.216476	50.094379	53.227066	47.705711	91.260941	93.38945	82.430405	57.116543	90.323082	76.268478	62.311543	41.645592	58.245872	60.987621	59.708324	71.499374	137.737076	141.561646	111.107803	128.604538	119.663445	138.952011	78.820564	70.595337	97.461212	105.477325	103.135078	126.623962
Fxa3Dg201985	0.828896	0.543139	0.869714	2.11531	1.708076	1.586169	0.563026	0.0	0.429675	1.349946	0.558397	0.831537	0.970852	0.707654	0.572622	3.366976	2.285003	2.813985	0.0	0.064335	0.056264	0.185224	0.084087	0.247552	0.0	0.321315	0.080766	0.646092	0.538477	1.055093
Fxa3Dg201984	5.420603	4.662292	6.201251	4.788666	7.499557	7.029389	3.405665	2.295753	1.831166	4.260501	3.629615	4.10746	4.081645	6.666944	4.443495	9.250629	6.102653	5.399733	1.989629	1.722791	1.838173	1.154805	1.710786	1.791191	3.227844	4.604127	2.988868	4.734022	4.520928	6.108524
Fxa4Bg101957	1.840824	1.815454	2.80437	0.0	0.0	0.0	0.0	0.0	0.0	0.0	0.0	0.0	0.0	0.0	0.0	0.0	0.0	0.0	0.0	0.0	0.0	0.748345	0.687309	1.630685	0.0	2.488916	0.0	2.93659	1.674914	2.939495
Fxa3Ag101952	70.027969	65.766777	80.614418	33.597382	26.39176	35.202351	129.9832	96.212364	125.077728	143.551773	180.017624	176.667908	131.459076	92.277443	122.397606	9.567762	10.989922	10.780919	81.518288	60.798904	114.77417	170.528	215.540268	173.581558	187.48143	152.986252	177.983475	10.824872	15.740916	30.675776
Fxa1Ag101566	12.140828	15.838086	13.828488	16.557962	20.565573	20.649233	1.510233	3.953679	0.219284	2.766617	1.166609	1.099663	2.068998	6.791112	4.832824	45.564877	29.468052	16.867445	0.14131	0.581745	0.104908	0.075282	0.095968	0.0	0.995257	1.932368	1.220572	5.304136	2.749242	5.336253
Fxa3Dg202866	24.851816	9.674463	39.536186	1.713807	2.198485	3.242533	0.539708	0.413051	0.0	0.104819	0.0	0.953077	0.122287	0.0	0.0	0.0	0.0	0.0	0.169541	0.099047	0.235555	0.084433	0.608852	0.648883	0.789529	2.649984	2.336604	9.010193	16.163795	5.937339
Fxa3Dg202865	47.914684	31.40473	64.219559	2.516835	4.112867	2.547072	0.0	0.0	0.0	0.0	0.0	0.0	0.0	0.0	0.0	0.0	0.0	0.0	1.991637	3.745378	0.986687	0.559712	7.94642	14.445606	2.117185	3.011355	7.86065	6.296681	3.261183	4.471352
Fxa6Ag102513	11.682408	8.181969	9.483722	37.950771	46.236233	46.22319	48.159439	50.519936	41.174118	69.415863	211.101151	120.27774	36.429752	20.143524	24.143745	18.705706	9.702341	15.301712	18.753826	22.008694	12.740226	81.066536	93.478561	131.442719	3.972538	4.315787	5.375091	3.088848	3.640548	5.558383
NewGene_6014	1.674054	1.195194	1.71327	10.192152	9.380107	4.560153	8.784939000000001	7.507901	10.010463	9.496061999999998	7.587833000000001	14.582996000000001	10.857142	11.673383000000001	9.680856	12.378712	11.566243	12.125651	0.9108	2.005941	1.167812	1.093649	1.586372	1.689694	1.964364	3.147688	3.164983	2.140968	2.314456	2.196114
NewGene_6011	3.059137	2.060899	4.686937	0.163567	0.035283	0.0	0.230677	0.25362	0.07533	0.0	0.129028	0.136406	0.22683	0.098188	0.068585	0.0	0.152481	0.0	0.0	0.145543	0.036585	0.750445	0.079826	0.0	0.133379	0.108756	0.088299	0.112234	0.0	0.088087
Fxa3Bg203846	23.352325	21.784321	31.145117	28.315147	33.947273	27.426903	18.26008	11.172628	13.734413	9.250257	12.193504	11.041392	14.298647	29.248459	18.675766	18.76474	16.067469	21.062683	6.855262	7.378368	5.425484	10.121872	11.938827	11.371837	11.661979	18.194139	18.520668	26.236135	23.921595	22.682785
Fxa6Bg102649	9.659909	11.81577	15.786579	10.40941	10.637415	13.39298	4.377832	2.092041	2.942675	7.986037	6.873463	5.757805	1.959675	4.649624	3.238573	9.22999	12.312002	13.407995	4.273156	2.871006	2.592913	3.342997	2.114798	1.987624	4.169014	7.119561	5.708788	12.003325	11.927339	14.834159
Fxa5Bg100593	0.713556	1.991285	0.406974	0.868859	0.876119	4.0351	3.515212	5.468417	5.477156	2.125299	2.136849	2.457702	1.046517	2.477552	2.163104	0.280317	0.427052	0.841091	0.966257	1.191534	1.943583	0.925081	0.929894	0.635849	1.820445	1.927549	0.454201	2.173653	0.899011	1.132006
Fxa6Bg100483	10.720333	7.40204	11.122523	8.003411	10.965273	9.091451	2.431581	1.838493	1.465692	7.122795	4.06743	4.559334	2.207799	4.346835	3.129934	13.37761	9.832541	8.454627	0.948544	2.037535	0.867385	1.306151	1.302085	1.862552	1.947911	4.088365	2.452647	8.575033	8.244948	10.619613
Fxa6Bg100482	4.282285	3.444264	3.14959	0.0	0.0	0.0	0.96377	0.13659	0.148614	0.396215	0.624225	0.0	0.08405	0.0	0.0	1.485866	0.0	0.194976	8.664062	7.860106	5.595922	6.855016	5.889956	4.691767	3.301788	4.675446	5.173971	9.277895	8.407183	11.200995
Fxa2Cg203506	20.288139	16.879946	15.75675	12.93783	12.677565	12.865214	32.586803	35.507519	35.370945	11.819993	22.929539	21.809502	20.076235	13.833192	16.746643	17.883764	11.470592	13.75894	74.914581	75.882362	93.286636	122.115753	117.646095	122.282219	48.064976	31.647474	49.102917	14.257503	13.356745	14.062468
Fxa2Cg203505	0.088571	0.164752	0.0	3.886012	4.251726	6.190393	6.4955	7.330389	8.918438	5.058178	6.161215	4.187666	7.126995	6.317595	4.75979	6.128649	5.846814	6.227655	1.199612	0.0	0.50728	0.0	0.127363	0.0	0.0	0.064464	0.512636	0.230483	0.0	0.0
Fxa3Cg102369	0.71234	0.697159	0.546675	1.450079	2.554614	1.463996	3.738779	2.676549	3.84728	4.404745	3.795106	3.344499	3.329381	3.255106	3.129007	1.117679	0.990951	1.537417	3.864887	3.071006	3.404544	2.926182	3.824041	3.164809	2.179017	2.287617	2.113467	1.320828	0.866842	1.510369
Fxa3Cg101475	3.248551	3.279283	1.951098	1.265154	0.941725	1.296217	0.831131	0.90388	1.076823	1.223068	1.534731	1.296434	0.957765	1.899538	1.64678	3.229981	3.932835	1.635242	1.513752	0.913157	0.636514	0.810176	0.471864	0.512894	0.573153	1.501839	1.115536	1.741418	1.392038	2.724675
Fxa3Bg202335	1.190209	1.177842	1.054448	2.449277	2.463658	2.621935	4.807493	4.684035	4.330382	4.274187	4.802637	5.090545	4.77237	5.371875	5.441583	2.18898	2.578945	1.931761	3.119467	2.964816	4.573471	3.186018	3.932429	4.284608	5.696271	4.092302	5.15942	1.792145	1.847401	2.144615
Fxa3Bg202334	8.134966	7.357576	9.793255	6.467115	6.627441	4.826427	4.243093	5.455622	4.97198	3.274069	3.839106	4.289392	3.93436	3.927575	5.072942	2.946853	2.849923	3.375495	9.568734	11.436071	8.033411	10.255224	8.261953	9.7636	7.301483	7.212888	8.755561	7.326032	6.276413	6.940767
NewGene_2300	2.9947179999999998	2.923218	3.2855679999999996	1.517048	1.319375	1.5541770000000001	0.051389	0.0	0.065442	0.0	0.0	0.0	0.054006	0.034459000000000004	0.111418	0.14811	0.377626	0.219967	0.549243	0.6213759999999999	0.172755	0.386215	0.5783579999999999	0.164977	0.561582	0.5961960000000001	0.577762	1.476674	1.1387249999999998	1.3126159999999998
Fxa3Dg202043	1.054825	0.26245	2.281008	19.596012	12.89987	27.580973	0.0	0.0	0.0	0.0	0.21126	0.0	0.0	0.0	0.0	1.617926	0.198323	0.0	0.0	0.0	0.0	0.0	0.0	0.0	0.0	0.0	0.0	0.0	0.0	0.0
NewGene_9540	2.9768299999999996	2.940096	4.486975000000001	0.0	0.0	0.0	0.0	0.0	0.0	0.0	0.0	0.008702	0.0	0.0	0.0	0.027625	0.0	0.0	3.418806	2.1641909999999998	2.16089	1.782765	1.031315	1.9995370000000001	2.483549	2.9905790000000003	3.465112	4.300581	2.5624599999999997	3.421273
Fxa2Ag100632	1.255045	1.344154	1.810319	11.045915	19.735956	5.541066	13.773237	16.292131	7.81022	23.301962	6.049278	5.775084	10.534836	45.029343	17.17034	1.034831	10.19494	3.387561	0.892747	1.344073	2.476743	0.902208	6.797803	3.053653	3.603998	13.917429	10.474137	2.651456	4.350665	5.499179
Fxa7Bg201670	3.285733	3.336008	3.00349	2.878139	2.694398	2.972474	4.49107	5.059774	4.634621	2.448986	4.406115	4.570617	5.858415	4.835614	5.162178	2.308396	2.712525	2.648556	8.598737	6.997207	8.646645	7.053488	7.388546	9.764878	7.75078	7.492932	7.10685	3.979627	4.182842	3.822247
Fxa3Cg100986	6.833994	8.305438	6.816033	1.22158	1.621381	1.77134	4.03988	2.683744	5.040751	3.011579	3.673234	1.737007	2.498358	2.596197	4.13445	2.322088	2.848212	2.911909	11.380442	11.62162	10.569251	10.938793	10.793457	11.849597	10.693763	10.529023	8.846042	11.459487	12.441766	10.574722
Fxa4Cg203102	3.52936	3.819638	3.946208	7.189907	8.503246	6.157832	11.211892	10.878032	14.684813	5.198215	10.222226	8.374652	12.483171	10.419789	9.420246	7.477757	6.898697	7.236372	5.093616	4.611413	5.585237	3.069759	3.201434	3.71292	5.060359	5.518589	3.85651	3.921972	3.916106	3.507914
Fxa4Ag103550	2.909372	2.585804	2.904042	5.024296	3.574808	4.608018	3.246133	2.573506	2.113664	2.748329	3.571379	3.163988	1.489169	2.922718	3.156518	4.571035	3.103878	2.747306	1.414355	1.391693	0.744838	1.541939	2.01394	1.413597	0.760558	1.752334	1.581884	0.978477	1.814436	1.376088
Fxa4Ag103553	1.164043	1.567363	2.217425	3.661916	3.417511	4.037042	1.118044	0.944677	1.368581	1.686809	2.176695	1.158654	1.403909	2.439098	1.899487	6.569598	6.46862	4.310288	1.508243	1.550698	1.746984	1.480813	1.19443	2.042855	1.606797	1.782508	1.382281	3.311895	2.955515	2.90295
Fxa4Ag103556	1.795197	1.468841	2.793348	3.171882	5.911979	4.469539	1.748464	1.51365	0.556318	4.241757	4.792397	2.020996	1.762193	2.439955	1.223963	2.732588	4.341846	4.599669	0.217339	0.425015	0.0	0.247801	0.921112	0.492062	2.830395	4.376272	1.29558	5.585339	3.152997	4.646533
Fxa4Ag103558	4.391716	5.144345	4.412011	5.849685	7.411113	6.393539	1.250893	1.030348	1.146416	1.850748	1.281055	0.922456	1.114653	1.824823	1.435059	6.357225	3.097315	3.779833	0.284609	0.387314	0.413706	0.577987	0.261351	0.672637	0.530718	1.23561	0.395543	2.030112	1.845143	2.865819
Fxa3Bg203060	30.015919	40.280647	33.794937	5.09343	7.769676	4.577546	10.476245	14.329261	14.209064	19.688227	15.877585	18.158451	16.383286	8.47873	12.943899	4.505932	7.790654	5.680464	12.172804	12.983995	10.752374	16.564663	20.751993	20.569641	13.64939	12.424502	11.739812	12.961187	12.051074	10.485451
Fxa3Bg203061	1.775067	0.621826	0.896125	0.599419	0.136341	0.423779	0.205353	0.054805	0.12965	0.520419	0.6051	0.173698	0.0	0.339181	0.0	0.0	0.293999	0.0	0.0	0.244139	0.086929	0.350844	0.295636	0.0	0.815253	0.536066	0.0	1.835931	2.317596	1.925459
Fxa2Bg200614	1.037959	0.382755	0.681979	0.494568	0.388223	0.497087	1.185261	1.063923	1.407835	1.977126	3.333604	1.636377	0.918548	0.555913	1.054011	0.148201	0.10261	0.0	7.016634	5.510263	6.581989	9.545643	9.456667	9.818789	2.77656	2.235653	5.146309	0.065623	0.0	0.546548
Fxa7Bg202324	11.64142	6.752833	12.007737	6.094658	6.866035	6.761799	0.763353	2.887342	0.522821	3.758674	1.242491	1.208227	0.990835	3.236501	2.399189	10.559062	4.859732	3.721671	0.336902	0.282316	0.176036	0.0	0.34064	0.0	0.909771	0.935197	0.74352	3.280446	1.426844	2.381515
NewGene_326	6.092952	10.011218	5.602264	6.209923	9.003798	7.804899	4.423258	4.049726	4.721388	16.55489	8.116642	5.923887	11.970529	20.543335	14.087288	5.1800239999999995	8.359187	8.395569	3.93546	4.550008	5.783954	3.772524	4.623456	2.460418	11.605858	14.68927	10.963198	8.122209	11.055736	7.651382
Fxa7Dg102233	1.4406	1.675002	1.32423	0.609877	0.661103	0.525485	0.293212	0.784914	0.165555	0.660478	0.170224	0.153287	0.180768	0.25835	0.422177	0.267773	0.409424	0.337278	0.418796	0.486058	0.474789	0.540918	0.365234	0.485906	0.164867	1.01317	0.692928	0.912471	0.935971	1.02451
Fxa7Dg102232	43.454063	53.947739	45.821819	144.973679	85.01918	132.095016	476.291412	400.909058	530.527893	321.48645	639.458984	668.37085	524.044678	206.911728	316.428864	25.380068	18.880152	22.69129	248.570969	180.503052	300.372467	248.140533	225.944534	137.156403	284.447937	118.585487	160.025162	29.474649	14.47992	21.822294
Fxa4Ag100602	0.0	0.0	0.0	3.826051	2.596539	3.830593	0.0	0.303734	0.0	0.093647	0.520529	0.162698	0.589713	0.229989	0.154535	0.246471	0.0	0.0	0.0	0.0	0.0	0.0	0.0	0.0	0.0	0.0	0.0	0.0	0.0	0.0
Fxa4Ag100603	20.22743	9.371634	26.15694	31.174135	24.6075	35.757977	3.441922	4.273646	3.747928	7.984064	3.877585	6.900569	3.702555	4.010057	3.010202	10.185579	7.955034	4.311067	0.97342	1.916413	2.28655	1.738132	2.905365	1.601564	2.885541	3.098021	3.731279	4.218176	3.89969	2.819877
Fxa4Ag100609	2.008706	4.06392	2.121645	2.938971	3.393294	2.871004	0.541812	0.523026	0.03014	1.11332	0.900777	0.771166	0.302749	0.758029	0.393277	2.458996	2.133333	1.873993	0.166917	0.469566	0.34969	0.331661	0.182366	0.239044	0.598062	1.281391	0.494237	1.514973	1.792482	2.499391
Fxa1Ag100034	10.224671	9.722567	11.16207	12.766262	18.043566	11.744553	14.064371	14.498406	14.444406	10.724872	12.69761	14.63638	11.745098	13.594687	13.350149	16.952143	18.598604	18.659012	6.171299	6.839076	5.373755	8.109013	4.906258	5.425867	8.964808	9.126767	7.622799	9.710271	9.9262	8.806143
Fxa1Ag100035	31.275047	27.309534	34.188469	17.481153	18.23431	15.213493	5.921717	4.353772	3.16244	11.869902	6.56476	7.414891	6.324403	10.406234	7.460738	10.677105	11.379014	8.877676	4.366857	3.085231	4.056513	4.814396	5.834242	2.816572	17.957317	20.386522	13.41723	18.016447	18.795877	15.564868
Fxa1Ag100038	9.236217	6.428251	13.168393	5.130964	7.885049	4.137079	2.675338	1.100999	0.780464	1.24858	1.848938	1.297278	0.962603	1.669253	1.189464	5.561948	3.104006	4.021372	0.571674	0.59835	1.2093	0.649943	0.608379	0.366621	0.708487	0.922337	0.842402	3.639836	2.277346	2.481171
Fxa4Ag102602	11.439462	11.484598	10.379599	5.972822	5.730727	6.053337	2.989153	3.81331	2.065958	5.524757	3.239984	3.099108	3.362045	4.476251	5.677968	5.330646	6.267368	5.006007	6.183483	5.181869	5.529811	6.193881	5.675729	4.839395	8.041474	9.322585	6.711794	9.304284	8.360103	9.057144
Fxa4Ag102603	3.203075	3.234548	3.13221	4.06809	3.986322	4.193451	2.111664	2.620779	1.377635	2.972897	2.139428	1.54124	1.740866	4.199022	1.666103	4.229315	3.428213	2.294955	0.240758	0.632525	0.317704	0.434517	0.542951	0.227611	1.451532	2.728693	1.498366	3.486258	2.577692	2.712597
Fxa4Ag102606	6.542	6.988272	7.565958	12.242301	12.0841	11.985627	12.810529	13.025862	12.802778	11.050928	15.380897	10.343916	11.949409	11.529804	12.289656	12.86236	12.257713	16.119499	5.050222	6.084367	5.947905	5.548296	5.741829	5.371097	5.372243	6.72006	4.471613	6.680058	6.599832	7.323295
Fxa4Ag102605	6.19433	4.168591	9.602494	1.410958	2.015656	1.533324	1.243215	1.221768	0.468786	6.64698	3.471942	1.241619	1.877386	8.114148	2.141103	1.427824	2.462325	2.099656	1.604288	1.500166	1.148324	2.017702	2.167007	1.966148	3.346901	2.17086	4.034715	2.687801	2.842888	3.748738
Fxa4Ag102609	4.340323	2.864891	5.508058	12.159826	8.726087	10.898081	3.717912	5.001982	3.972738	10.005136	5.883626	4.840158	4.956089	9.975288	5.807041	14.595798	13.927852	7.72569	3.989904	2.57425	3.531833	2.850353	3.311687	2.198994	3.912716	5.385164	4.022862	6.18775	8.930146	7.221496
Fxa5Ag201885	9.990327	9.117228	7.974446	8.930217	9.817136	10.607154	10.314439	11.198848	10.706095	16.755526	19.898024	15.847615	16.160238	14.48859	13.441099	11.160093	16.107292	16.979456	6.838514	5.026509	6.862829	6.187975	4.960188	4.464825	10.167463	10.678343	7.524291	8.790708	10.796578	11.926469
Fxa5Ag201884	1.76671	1.773416	0.813754	0.16194	0.162296	0.241059	0.168117	0.225369	0.064192	0.0	0.0	0.0	0.052399	0.106527	0.0	0.119691	0.23431	0.0	0.200416	0.828847	0.64018	1.060748	0.990228	0.666203	0.202752	0.466398	0.484038	1.096249	1.091419	1.09471
Fxa5Ag201887	1.51814	0.608449	0.731115	3.887453	2.035406	3.115912	5.559352	5.413601	6.92103	1.419889	5.708626	3.88201	4.954562	3.531049	2.666251	4.494345	3.281053	2.786071	0.700888	1.34517	1.482638	1.31272	0.404818	0.815587	1.002149	1.336801	1.238675	0.91974	0.90253	1.740579
Fxa5Ag201888	3.144464	2.949646	3.301993	6.499146	5.334542	5.389896	0.131447	0.0	0.0	0.204238	0.0	0.077297	0.279067	0.733282	0.785013	6.996801	2.375816	1.189121	0.0	0.141333	0.232612	0.276582	0.0	0.322923	0.547383	0.584259	0.083259	0.882617	0.914778	0.435311
Fxa1Dg201822	8.095669	7.265628	8.215225	7.980194	6.980983	7.589666	5.832101	6.819769	5.607082	6.901594	7.231963	7.88389	6.180722	6.945167	7.60574	9.39292	8.162221	9.729635	2.574808	2.797431	3.977487	2.917173	3.019493	2.460485	4.153907	4.860895	3.66348	10.388662	9.842052	7.445581
Fxa7Cg100037	23.6373	24.555122	16.942316	8.997293	9.856339	8.910922	14.661279	14.32948	9.852112	14.160949	17.547955	15.261315	22.2925	18.26935	18.64308	19.24752	27.393835	27.239981	21.679375	16.300562	15.513111	12.799241	17.377302	13.096846	22.02264	29.278368	20.70643	32.55722	33.51123	30.783396
Fxa3Bg201349	0.786261	0.679472	1.464676	3.493977	4.855993	4.390125	0.699576	0.482966	0.510993	0.992619	0.825411	1.220773	1.187208	1.922855	1.795604	4.536054	3.32715	2.416698	0.0	0.048544	0.194221	0.097084	0.086465	0.0	0.0	0.125767	0.170617	0.316894	0.143559	0.218567
Fxa5Dg201062	6.939581	6.354902	5.904329	1.707955	2.23159	1.810954	1.490441	1.983849	1.750728	1.500533	1.598845	1.808726	1.853771	1.354474	1.384906	2.427147	1.751044	2.482714	5.037091	7.391778	7.128361	10.671487	7.629729	7.81967	4.166553	4.006467	3.520169	6.298867	5.59353	4.323493
Fxa5Ag201264	3.279105	3.169658	3.133135	3.655323	3.897419	5.255769	1.638559	1.756089	1.874072	2.439261	2.672424	1.955034	2.183449	3.459616	2.469021	3.923118	2.381155	3.635922	4.358953	5.591111	5.263948	4.303976	3.425691	3.937875	1.809703	2.40205	3.668417	3.433277	3.329872	3.304387
Fxa2Bg202442	1.799044	1.204956	0.736939	1.595143	1.647746	1.263466	1.070468	0.986671	0.857381	0.817618	0.63933	1.116549	1.469829	2.275015	2.001683	1.53531	0.930133	1.119714	0.534459	0.699427	1.178285	0.46318	0.388479	0.272924	0.450923	0.831997	0.756767	1.285653	0.840532	1.049947
Fxa5Ag201269	5.20915	5.282609	3.835376	8.86222	7.735134	9.44602	5.978305	3.131788	3.145894	11.559494	7.933499	6.028881	7.567584	17.876299	8.328129	20.574064	24.752159	16.468641	1.161151	1.799721	0.76008	0.90254	1.295933	0.961136	4.896325	4.858647	4.92129	7.519001	7.542358	9.716231
Fxa5Bg101971	1.370003	3.603538	3.459019	12.887198	12.690506	12.721698	10.338881	10.914112	8.796062	13.103369	11.431884	9.205252	10.270786	10.423166	9.049503	8.219475	10.661433	10.328575	4.034379	5.891621	2.716896	3.218037	2.962116	2.873179	3.06763	4.769703	5.590313	5.801688	4.078849	4.392848
Fxa5Bg101970	9.725068	13.122597	7.841744	17.212841	18.927193	16.719786	24.993567	25.161705	19.082355	16.750868	23.491743	20.115135	20.456858	16.95216	17.397917	13.950336	15.423467	12.025347	8.051378	13.369065	8.617055	14.898075	14.377036	13.425885	7.123979	13.557602	7.143743	10.397106	8.557072	10.371056
Fxa5Bg101978	0.837681	0.940667	0.995406	2.279031	2.791511	2.125538	1.162577	1.417732	1.36126	1.140399	2.422601	1.30575	2.022214	2.218078	1.282612	2.404704	1.176937	1.412115	1.006709	1.240593	0.594531	0.697725	1.368848	1.043436	0.408041	0.248793	0.464427	0.962825	0.253205	0.724948
Fxa4Bg102694	6.675445	6.349884	7.958619	8.023085	7.664305	9.114536	1.954378	2.392394	1.132996	5.473718	3.507349	2.763825	2.575578	4.027752	3.267105	3.980335	4.126033	2.774944	3.463731	5.283724	2.469365	6.071222	3.308174	2.97307	4.694011	4.02742	3.317572	3.847863	2.991176	4.55662
Fxa6Dg101172	8.246511	8.612795	8.941509	10.072969	11.424564	10.09934	5.075059	3.493099	6.408274	4.758778	4.996427	4.471464	5.970371	7.109794	6.949949	8.408727	6.718621	5.878566	1.753108	0.863309	2.247265	0.673003	2.592471	2.403738	4.788426	3.581537	4.733562	6.976062	7.123858	6.7817
Fxa4Dg100193	0.0	0.0	0.0	0.0	0.0	0.0	0.0	0.0	0.0	0.0	0.0	0.0	0.0	0.0	0.0	0.0	0.0	0.0	5.165132	8.123755	2.518006	4.617153	2.831017	3.92084	1.868918	0.820866	2.355753	0.0	0.168803	0.290217
Fxa4Dg100192	0.036685	0.098199	0.0	0.0	0.0	0.060018	0.0	0.0	0.213098	0.0	0.361486	0.058842	0.038799	0.031909	0.0	0.0	0.0	0.0	3.187871	8.401772	1.727902	5.375252	3.599653	3.621914	0.201235	0.180685	0.651152	0.0	0.0	0.069014
Fxa4Dg100196	1.514873	0.653755	1.208721	3.35277	3.041021	3.051815	0.666381	1.077519	0.853656	0.727163	0.881968	0.919418	1.162908	1.862272	1.109655	1.894203	2.585477	3.008177	0.382867	0.692121	0.940285	0.119866	0.122952	0.085003	0.85375	0.316447	0.536782	1.62904	1.140482	1.476342
Fxa3Ag101848	13.466597	68.724579	13.785569	4.52087	6.729995	3.512628	62.800697	98.689659	102.807007	69.503876	72.667046	136.580582	144.755493	65.796631	217.981491	2.205042	2.842272	2.163853	383.532745	255.590118	481.605408	305.29306	437.682556	469.054077	399.547821	263.126831	499.613007	48.776062	41.10923	33.885109
Fxa4Dg100194	8.237293	2.697278	5.216981	2.349196	3.126027	2.527568	3.243793	4.085968	3.805758	8.496922	4.542196	3.66015	4.936519	5.924644	6.248889	1.118626	1.273928	1.188574	11.150386	9.866727	12.050889	7.147515	7.961723	5.919292	13.40524	9.69173	12.904437	2.532515	3.027029	4.840929
Fxa3Ag101846	26.768585	40.435913	42.38876	83.36808	113.061668	70.785156	2.354983	5.565042	1.490139	16.661188	2.229646	5.135804	2.041114	4.750558	7.457235	1.756064	4.833853	3.553495	0.435175	0.58771	1.263352	0.220006	1.475099	2.041644	0.982417	4.716681	1.592567	1.136301	0.798038	0.557891
Fxa4Dg101828	66.572388	84.676453	59.241932	108.442772	71.207916	89.521088	0.0986	0.476922	0.0	3.922255	0.141091	1.145404	0.7212	10.653842	1.452651	41.558338	9.525661	4.850119	0.068125	0.05266	0.0	0.118574	0.0	0.0	0.392707	1.127573	0.603521	13.27785	3.757692	4.245475
Fxa4Bg103071	0.612219	0.0	0.156445	0.174251	0.112647	0.169439	1.877498	1.900137	1.816279	0.409564	1.01119	1.252692	0.87774	0.284409	0.620052	0.0	0.055377	0.061165	2.632104	3.561721	2.607688	3.528794	3.205836	4.432267	1.528839	0.68858	2.574209	0.094481	0.097895	0.264846
Fxa6Cg104222	1.278852	1.701662	2.053762	4.614197	5.158051	6.41684	1.727393	0.851963	1.318092	1.745671	1.036847	1.369643	2.558656	3.294258	2.553334	7.633288	4.370082	3.638477	1.517365	1.306822	1.427508	0.529876	0.786143	0.629254	2.430746	2.267236	2.205442	2.058189	1.753511	2.59041
Fxa6Cg104226	7.985078	9.387682	7.187415	8.253257	6.311399	8.477502	11.006824	8.56076	10.187505	10.753725	11.661489	11.722446	11.872394	7.790047	9.591882	8.700222	9.342486	15.701218	5.540205	4.861232	5.648538	5.550423	5.996022	3.076011	7.82374	7.835599	8.219784	13.339036	9.349512	8.657769
Fxa2Bg201939	1.867485	1.575071	2.049988	2.033211	2.096183	1.986475	0.169668	0.314131	0.131254	0.139598	0.393756	0.328626	0.292776	0.729484	0.307249	3.325633	2.421571	0.950295	0.015214	0.038492	0.0	0.004743	0.0	0.02952	0.033087	0.119234	0.111747	1.194931	0.513918	0.668197
Fxa3Ag102798	3.570015	4.602205	3.402887	2.944792	2.796441	3.30103	6.977154	6.843405	6.612633	4.364161	8.571472	6.476011	7.259523	5.206426	5.996242	2.277645	2.135638	3.074218	10.234676	11.696819	9.589586	10.300223	9.171574	9.23401	9.47181	8.488605	8.454937	8.82949	8.823324	8.621426
Fxa3Ag102796	1.748247	1.945405	1.449108	0.805296	0.68695	1.001503	3.143352	2.270354	1.956254	1.293903	1.73803	2.010819	1.519	2.119714	1.164165	1.250185	1.733966	1.334675	2.406471	2.37456	1.629817	2.663654	2.271636	1.762085	1.869721	1.804265	2.488435	2.394032	2.380128	2.600061
Fxa5Bg101355	12.24448	11.42038	12.557789	19.104292	26.534943	20.63693	22.127014	23.093788	24.865097	23.271271	23.978188	24.12085	27.766117	29.561777	27.503656	25.17388	21.025192	20.571157	12.533629	9.517759	13.075175	11.296706	11.194644	11.516832	14.174244	13.730226	15.745346	12.616423	10.764954	10.829309
Fxa5Bg101356	0.203418	0.181938	0.270819	0.302641	0.183322	0.223685	0.069116	0.075441	0.102422	0.148797	0.037458	0.103519	0.04413	0.244086	0.112935	0.154061	0.243685	0.156648	0.3569	0.274977	0.318772	0.333999	0.336631	0.330237	0.341098	0.275331	0.380703	0.217132	0.282748	0.243498
Fxa1Cg100849	4.441925	3.709922	2.553512	2.626031	1.681711	4.471574	3.616384	3.546829	3.045189	1.961972	4.234683	3.930812	2.298072	1.516926	2.830704	4.963332	1.901803	3.584476	4.065331	4.715467	4.874306	9.316002	6.607803	4.56879	2.662121	4.01053	3.544572	6.802069	8.573006	8.262831
Fxa1Cg100847	1.975086	2.823323	2.540751	3.188726	3.074552	2.201486	1.328249	0.850268	1.009357	2.196267	1.532959	1.402601	1.193213	1.657396	1.859538	2.432032	1.209642	1.800133	0.546626	0.619159	0.564884	0.405618	0.268519	0.219686	0.637302	0.645819	0.187597	1.841845	1.820696	1.211811
Fxa1Cg100846	5.243424	5.419637	6.657769	5.103158	6.794717	6.619136	20.940601	16.492268	15.521753	15.367281	14.763227	13.963192	39.042271	25.874826	45.404751	17.378942	18.491713	17.635277	64.807076	70.897797	74.441216	47.103207	48.659103	59.497978	40.906063	17.274858	49.042927	6.698725	9.617368	13.825977
Fxa1Cg100842	1.646964	0.862857	2.102937	1.574424	1.589975	1.278828	0.624403	0.243066	0.350859	1.365518	1.028082	0.550988	0.650563	1.174762	1.295127	1.552263	0.993832	1.489235	0.23996	0.117404	0.201197	0.313316	0.043161	0.096854	0.804967	0.78016	0.511739	1.110593	0.708812	0.906634
Fxa5Dg200159	0.224966	0.163575	0.277525	0.338099	0.34841	0.218791	1.278962	1.614157	2.283916	0.908642	0.601616	0.770811	0.347765	0.24965	0.597691	0.184118	0.0	0.524089	3.044562	5.830882	2.009898	4.119863	4.360114	4.131756	0.559754	0.725273	1.087268	0.680362	0.451867	0.277721
Fxa5Dg200158	77.326767	87.591377	105.172981	38.097988	51.250412	39.390732	32.941196	39.508854	37.48645	38.077503	21.422026	22.689129	29.734941	41.394173	46.619274	68.960594	29.693378	25.983854	19.608879	20.256285	18.954903	23.319221	26.840124	19.522799	29.855928	44.784603	42.952881	74.213287	35.168335	53.154263
Fxa5Dg200152	3.470007	3.539612	3.672769	1.428041	0.39803	0.356278	0.231522	0.306346	0.183749	0.018772	0.533091	0.260724	0.169945	0.300155	0.211383	0.586845	0.6322	0.378372	2.824466	1.652836	2.253641	3.5947	2.360739	2.520853	1.366762	1.918156	2.053852	2.356372	2.070164	3.529487
Fxa5Dg200157	13.976318	12.453937	21.217131	14.092321	18.383234	14.084538	2.542004	2.855954	1.185542	0.786325	0.9801	1.696666	1.272723	2.056641	0.680898	12.514244	7.490742	7.790185	2.205309	3.791191	1.38719	3.499276	4.81311	2.009296	2.787585	1.588897	2.483816	5.34954	3.840035	3.394734
Fxa1Bg201932	29.348728	41.485306	35.433693	31.123886	30.261765	29.274664	1.577333	2.172536	1.89826	6.305226	4.251186	4.032932	3.780971	8.493385	2.845385	13.698483	6.183282	8.826734	1.586556	1.727485	2.773408	1.231582	1.800669	0.8162	5.121006	11.134932	5.487598	9.85369	10.492737	6.88254
Fxa2Ag103415	8.45574	4.073794	14.717963	0.0	0.661283	0.278292	0.0	0.0	0.301629	0.464658	0.84157	0.660651	0.145463	0.0	0.0	0.136265	0.204501	0.430436	1.421047	2.950653	2.383718	5.660283	6.309332	3.286847	21.144745	4.968485	6.404033	2.166964	2.301097	2.620679
Fxa5Ag202777	1.620704	1.216577	2.223757	3.60409	4.440368	2.51322	1.299096	1.354935	1.871954	2.683567	2.11112	2.526337	2.499433	2.098656	3.576401	3.105713	2.850259	2.470186	0.741446	0.650875	1.009985	0.522371	0.785063	1.081309	0.973344	0.937327	1.618377	1.698473	1.527565	0.899068
Fxa5Ag202772	6.090494	7.40861	7.486419	2.112674	2.67426	2.757222	4.94085	5.477101	3.938683	3.909586	5.619123	4.254099	4.235001	3.526978	4.180659	3.446542	3.209651	3.25215	7.755043	9.302542	9.160687	10.743377	9.533615	9.513737	8.87427	8.437465	7.708904	8.195459	7.150767	7.471024
Fxa5Ag202770	2.340442	3.121997	1.81575	0.832306	0.0	0.654029	0.199946	0.876089	0.50376	0.757328	0.482741	0.946192	0.712742	0.794284	1.257287	0.641713	1.825553	0.977087	3.471062	3.6752	2.863659	3.667686	4.014102	2.974684	3.09383	2.798371	2.034309	1.911636	1.77578	2.873198
Fxa1Ag101865	66.923752	73.667091	63.680103	100.211716	120.074135	79.756836	50.32877	45.278797	49.664215	62.062103	35.937881	57.277142	56.339294	79.374298	60.907166	42.025188	30.871481	30.468571	18.628681	14.571612	19.525141	11.659084	13.060481	11.266128	31.759872	37.324913	23.647907	46.767159	31.737839	27.775526
Fxa4Bg102592	82.03611	57.727997	128.209915	113.488441	129.564453	108.187202	43.054893	35.105816	31.748701	31.573742	34.255287	22.306429	20.717197	46.996376	16.979088	39.567997	45.350849	26.688835	6.231854	9.173841	12.055211	7.471161	15.074722	14.746363	15.097337	22.903543	17.57181	37.634399	46.988846	38.118416
Fxa5Cg200021	6.88091	6.158376	9.576478	7.242369	4.516437	5.636269	2.908103	3.344257	1.941984	3.604096	2.959227	2.695235	2.936846	4.208797	4.046911	7.677209	7.299074	4.464977	1.415198	0.912325	1.138579	0.906321	2.132475	1.152061	1.75727	3.961441	2.624105	7.210062	6.139734	6.95991
Fxa5Cg200024	22.481813	17.973129	24.559958	20.126078	22.116348	23.802732	7.184918	8.556065	5.334898	9.953893	8.981331	7.173223	9.274649	11.573599	9.386973	24.728655	17.014004	13.102855	16.197071	17.993254	12.210823	20.310005	14.356191	16.895828	11.528868	14.193561	14.477262	17.612425	19.145771	21.775318
Fxa5Cg200025	5.598759	7.763458	9.812667	9.62696	13.459036	6.063871	3.945577	1.321807	0.734819	2.918768	2.46193	1.613877	1.78641	8.276213	4.969644	1.095759	3.984543	2.31045	0.050022	0.147387	0.026544	0.0	0.085451	0.0	1.368983	1.995753	2.63069	7.042173	1.091302	3.057189
Fxa1Ag100118	1.402036	0.844413	1.195041	0.505336	0.492974	0.336646	0.15083	0.572897	0.64156	0.313254	0.586266	0.104067	0.14255	0.175398	0.507838	0.357305	0.348986	0.361655	1.568802	2.410148	1.73941	1.883818	1.438036	1.938693	1.941265	1.861815	1.576503	1.793251	1.33775	1.620481
Fxa1Ag100111	21.75802	25.019453	19.973719	19.625225	14.399201	14.903326	6.509422	8.475896	8.356423	3.939903	5.121292	6.612881	3.081931	4.570462	1.99125	11.095712	7.496802	9.015124	19.314772	27.672617	11.069001	24.829346	16.9716	17.488827	4.34399	6.090554	5.61656	10.409578	9.585694	13.155472
Fxa1Ag100110	9.138	5.88323	13.934391	7.481423	8.065271	7.393993	0.809734	1.011655	0.47411	3.091677	1.218821	1.649535	0.975716	0.903957	1.713785	0.50861	0.68474	0.583941	2.530471	3.545151	2.172184	1.903414	5.334476	1.548536	4.687776	8.757087	5.772536	3.132731	1.926916	1.886685
Fxa1Ag100113	15.966881	15.507295	14.208614	11.406342	7.049555	9.691809	13.909928	20.571316	19.75032	9.400859	18.197536	14.816243	11.380748	11.566679	8.64957	12.589752	10.984686	11.621447	30.366121	51.174206	29.108673	42.754883	37.880295	40.814098	17.642128	18.967623	20.222313	15.290548	21.83441	19.13242
Fxa1Ag100115	13.177478	12.533807	12.710231	5.877154	7.793166	6.659552	10.257125	8.86621	8.99754	5.80736	9.53081	7.210306	8.345175	9.660557	8.359696	5.480398	6.49007	7.92679	17.133694	19.42724	16.075438	18.264984	12.293288	12.380934	17.376204	17.806604	17.231188	14.933681	14.896643	15.673137
Fxa1Ag101248	108.58168	100.054108	111.424919	68.436371	99.261497	57.79192	40.347038	55.65287	55.643768	73.182983	71.303688	66.301949	58.975979	37.235001	51.34417	102.827583	74.596024	85.162521	82.389008	66.834106	69.363228	99.87561	118.574593	102.700706	96.51754	116.875366	83.739235	143.355469	130.00061	124.391891
Fxa1Ag101249	48.744514	40.357437	57.101631	152.865295	132.496002	173.653641	28.487499	42.945038	40.093761	29.429941	46.356049	52.295471	47.117012	61.504314	39.698746	58.81102	38.439915	46.642235	10.457654	6.856388	16.035172	12.105531	11.809012	15.6919	14.246452	34.356476	13.656684	21.753687	23.409571	15.391379
Fxa1Ag101246	17.48719	11.403662	10.821383	6.140658	5.801632	8.247289	13.856977	12.864694	11.833982	7.101345	15.142029	11.942167	5.652993	4.550774	4.039896	10.898197	6.896726	4.413661	24.227369	23.053928	15.715214	27.083988	27.58473	18.687138	8.077916	11.066395	11.963221	7.997269	10.457905	9.566999
Fxa6Dg103591	2.627845	1.81564	3.663284	3.057426	4.172964	3.859992	2.836365	2.332565	3.205665	3.064209	4.47153	3.570245	2.6675	4.732564	3.318373	2.803528	3.121248	1.477941	1.772418	2.027215	1.554768	1.473696	1.00941	0.999035	1.518388	2.902778	2.346624	2.130531	2.174237	2.169541
Fxa2Dg202113	29.598675	23.199125	23.802759	6.134421	9.202095	5.977444	48.154572	55.326611	59.629898	58.244774	52.213123	55.297005	53.751366	32.855385	69.111069	7.660682	11.059647	22.293133	65.361023	64.915802	81.523895	58.902077	74.822746	76.250221	51.829674	47.859768	71.352448	30.735607	23.629774	35.857063
Fxa7Cg102549	4.580424	6.159006	3.30456	1.947378	0.564365	1.310103	5.585828	1.825185	1.907863	31.557919	7.451802	9.422865	6.946191	5.898677	8.223269	7.329734	20.723289	9.119237	6.436477	9.766096	10.805601	8.875226	19.767689	9.721962	15.321618	6.910668	16.036179	41.276287	29.679256	25.239285
Fxa2Ag103899	1.207654	1.161204	1.364932	0.081267	0.257942	0.178693	0.0	0.0	0.0	0.0	0.0	0.0	0.0	0.0	0.0	0.0	0.0	0.0	0.0	0.0	0.0	0.0	0.09443	0.0	0.119418	0.211824	0.050987	0.304555	0.395619	0.0
Fxa5Bg100467	4.708172	4.54025	5.470727	7.824858	6.763841	8.186544	2.04964	1.197157	1.345728	2.799929	1.687424	2.447416	1.105607	3.704573	2.141155	7.806565	6.72358	3.902636	1.309823	0.875236	0.648292	1.604498	0.830809	0.681488	1.282212	2.128419	1.968488	2.471112	1.776551	3.314873
Fxa5Bg100460	1.60176	1.500525	1.468242	0.341047	0.508947	0.523687	0.0	0.702509	0.0	0.0	0.0	0.239636	0.185849	0.0	0.0	0.12595	0.19939	0.411692	1.217181	2.159156	1.006938	2.554479	0.893526	0.973373	0.811279	0.151545	0.592117	0.218238	0.85498	0.453681
Fxa6Ag102282	4.489354	0.732355	10.568489	18.832273	21.395741	19.337658	0.173119	1.56053	0.0	0.183342	0.099108	0.254765	0.733438	0.823304	0.0	40.836628	79.770142	17.372662	0.0	0.182139	0.097997	0.0	0.0	0.0	0.407489	0.417089	0.0	3.221937	4.293135	0.714027
Fxa6Dg103997	0.918332	0.380123	0.367329	0.752014	0.401132	0.54287	0.518993	0.461907	0.756168	0.359714	0.670361	0.632913	0.481164	0.661308	0.26474	0.412682	0.217594	0.179801	0.864596	1.382137	0.96141	1.203485	1.27979	1.642143	0.741422	1.037923	0.837146	0.353972	0.774821	1.132155
Fxa4Bg101375	0.067721	0.181543	0.040208	0.0	0.077756	0.034597	0.545708	0.438539	0.571535	1.405239	1.250324	0.861607	0.404495	0.770806	0.424842	0.0	0.413915	0.115831	0.0	0.361	0.142812	0.365066	0.133399	0.040375	0.425732	0.287667	0.511493	0.333329	0.441643	0.561185
Fxa6Dg101999	20.548492	21.054085	15.052622	24.526373	19.491798	16.72463	6.832454	4.585881	3.879536	10.30587	9.406049	8.093271	10.965267	13.840991	12.751418	16.404636	10.613126	9.460155	1.300598	0.789687	4.844853	1.774241	2.487343	1.699472	8.822004	7.811563	11.544612	17.003099	15.633165	10.731264
Fxa4Cg202877	4.450625	8.619822	5.240256	3.884684	6.351784	3.475576	28.560833	26.669127	31.118141	10.896688	19.369024	15.783684	27.719585	18.122663	24.576149	3.639668	6.323293	6.971069	50.806774	54.509483	70.404305	44.785168	57.75555	70.750443	54.345074	27.731737	55.183105	7.70474	7.154709	13.055779
Fxa6Dg101994	75.67424	39.943695	76.768791	70.899574	60.871426	77.356873	46.291622	75.354988	40.821228	32.784454	55.596642	66.448685	47.157791	31.872837	31.820593	57.917805	26.557238	60.259388	46.904774	71.342178	75.895042	166.804413	92.046188	72.542397	59.440472	40.499474	42.621449	21.728731	19.099485	21.252153
Fxa3Dg200976	1.452845	1.128794	1.814478	3.856152	4.682364	4.246913	2.117518	2.06236	2.111862	1.420864	2.16769	1.521249	1.11645	2.003254	1.532967	7.825562	4.601206	5.996977	1.173937	0.887581	0.758405	1.063917	1.12665	0.669985	0.355172	0.670331	0.40078	1.01469	1.114894	1.197872
Fxa3Dg200974	3.126327	1.917556	2.393744	0.145459	1.009537	0.403115	0.999859	0.575914	0.420713	0.346478	0.428606	0.421593	0.313252	1.02772	0.448628	0.356268	0.23147	0.333162	2.399239	3.159081	2.250354	4.057453	4.476692	5.361011	3.352235	3.713927	3.81897	7.200189	9.095086	4.983465
NewGene_6432	1.946227	4.339851	1.746773	0.0	0.0	0.0	0.0	0.0	0.0	0.0	0.0	0.0	0.0	0.0	0.0	0.0	0.0	0.0	0.54565	0.518505	1.072308	0.968438	0.673963	1.120497	0.805803	1.381678	0.58462	0.182011	0.531681	0.0
Fxa1Bg200815	1.039296	1.27013	1.365901	0.44822	0.9141	0.55232	0.211311	0.530697	0.369652	0.486212	0.62714	0.246947	0.047536	0.603346	0.789658	0.420264	0.120494	0.405794	2.105778	3.126128	2.628628	1.919269	1.909767	2.682818	1.620588	1.664409	1.768478	1.780987	1.860983	1.369228
NewGene_2984	5.95317	4.205781	5.426071	5.739488	7.397483	6.784204	5.610201	2.9334	4.293659	6.01311	7.046991	6.277309	7.202981	6.679228	5.90121	3.722499	3.123242	3.906827	1.398545	1.613013	1.950621	1.683055	2.070105	0.946046	2.451513	3.103301	2.158545	3.371695	2.572363	3.925591
NewGene_2981	0.457901	0.17305	0.352909	0.278031	0.381167	0.230966	9.600747	11.659105	13.030666	0.273109	3.483872	2.5947430000000002	2.819074	2.147653	2.064502	0.0	0.053501	0.096409	4.240139	2.806625	4.066516	6.893134	1.8769660000000001	2.31371	2.3198309999999998	1.243048	2.388897	0.316975	0.141072	0.094944
NewGene_8924	3.4081849999999996	2.775695	3.085166	0.0	0.0	0.0	0.0	0.0	0.0	0.0	0.0	0.0	0.0	0.0	0.0	0.055736	0.0	0.165595	0.217221	0.29827	0.199489	0.177368	0.404474	0.489422	0.560483	0.519977	0.473326	2.334607	1.274517	1.344907
Fxa6Ag103544	5.550712	4.972917	6.176577	3.931226	2.950773	4.146046	1.342663	2.481616	2.901854	2.33735	2.018865	2.340962	2.390489	2.897623	2.959206	3.140156	3.112645	2.889333	5.193078	5.650417	4.734272	4.803687	6.345691	5.072223	6.045586	5.897635	4.938096	4.109499	3.892435	5.423981
Fxa3Dg200331	2.225187	1.437556	2.129523	3.371974	4.383542	6.598407	2.804618	1.713731	1.612936	2.37274	3.356581	2.741162	2.259742	2.400572	2.778635	5.617475	5.363966	5.213442	1.407456	0.567634	0.828012	1.059656	0.728074	1.17677	1.071857	1.151172	1.200803	1.245146	2.230957	2.248616
NewGene_4978	1.193433	0.9632149999999999	1.563999	0.660781	0.8326809999999999	1.153539	0.41739000000000004	0.518221	0.708007	0.599665	0.242091	0.408856	0.7647170000000001	0.6318969999999999	0.7587109999999999	0.804222	1.844851	1.066675	0.1243	0.44408	0.380662	0.0	0.083182	0.201842	0.14276	0.627275	0.7536	0.336115	0.554362	0.350295
NewGene_6191	0.0	0.0	0.062454	0.161269	0.186769	0.0	3.063943	3.095709	4.010092	1.168581	2.898963	3.094189	3.152265	1.8407440000000002	5.17536	0.324873	0.23049	0.260445	0.064016	0.0	0.0	0.0	0.0	0.0	0.047906	0.0	0.059996	0.0	0.0	0.0
NewGene_6192	0.089188	0.0	0.163866	0.0	0.0	0.0	1.840477	4.213266	2.718141	0.208461	1.32813	0.938482	3.529761	1.137292	1.296391	0.0	0.0	0.0	8.964238	5.787069	11.748973	9.190125	7.475976	5.573717	3.520053	1.173629	5.525204	0.072795	0.321453	0.145693
NewGene_6196	1.4630169999999998	1.5721800000000001	2.4141570000000003	4.042495999999999	4.3501959999999995	4.07596	2.832192	1.9611290000000001	3.224063	4.514371000000001	3.1232849999999996	3.1963150000000002	3.6043199999999995	4.419013	3.669265	3.85007	4.6635159999999996	2.951574	1.486802	0.716666	1.5976	0.77252	1.5767319999999998	1.018117	2.239085	2.413473	1.5132189999999999	1.898631	3.5867750000000003	2.580686
Fxa6Ag104628	6.710755	3.35018	10.484873	3.053015	2.625723	2.886845	0.074804	0.206431	0.0	1.00256	0.386793	0.320562	0.036518	0.268573	0.257517	0.337727	0.240024	0.0	0.0	0.254144	0.217705	0.0	0.0	0.0	0.200878	0.457671	0.275176	0.522878	0.290265	0.236271
Fxa6Ag104629	2.896567	1.841439	4.341258	2.229845	2.777327	3.378873	27.037292	19.26561	25.91091	45.849426	46.857449	28.036604	31.271477	21.244352	39.963535	1.283673	1.970305	3.305754	2.292844	2.58488	2.452667	2.07238	7.274474	3.317406	4.019762	1.876072	7.086758	1.990852	1.43014	2.972086
Fxa6Ag104622	53.998676	27.632006	84.474846	84.70137	69.282104	103.60318	1.700804	3.467236	1.034115	7.472439	10.292646	6.627837	6.304244	14.170371	4.052957	92.278419	39.576298	47.56221	0.0	1.419307	0.0	0.0	0.0	0.0	1.314569	1.78657	0.728646	16.750231	17.432985	8.199007
NewGene_3615	0.220639	0.178361	0.287216	0.0	0.0	0.0	0.0	0.0	0.0	0.0	0.0	0.0	0.0	0.0	0.0	0.011765	0.0	0.0	0.317411	0.407939	0.29533	0.285502	0.432969	0.4622	0.299324	0.307206	0.412013	0.393577	0.457156	0.459845
Fxa5Bg100257	8.41214	10.511072	8.626388	5.690374	5.610229	5.858926	22.642849	31.013796	34.46674	11.985542	15.980135	21.171028	18.416819	13.467695	12.927148	9.386088	10.277862	12.630617	34.117813	37.447121	27.470842	37.436989	35.068436	33.197006	23.695917	21.207827	24.079729	13.634478	15.738489	14.119802
Fxa5Bg100256	0.698426	0.719561	1.333421	0.712514	0.694827	1.040821	2.709646	2.215224	2.147919	1.642356	2.462114	1.739704	2.587498	2.374424	1.899124	1.221109	1.303071	2.219802	0.935689	1.80918	0.921357	1.736858	1.371193	1.001221	0.231467	0.423269	0.369427	0.649689	0.740874	0.871589
Fxa5Bg100253	17.63446	8.168515	19.787029	9.618088	7.067495	13.575235	4.807259	4.419194	3.765171	3.896975	9.536656	8.13063	2.581577	0.92762	0.896737	0.591751	0.579173	0.820607	6.626074	9.707192	4.032454	37.040344	20.308374	17.624805	2.169276	0.847558	1.666233	0.559644	0.650586	0.968561
Fxa3Cg100667	2.055588	2.630199	0.511825	3.397848	3.36689	3.795554	107.801079	37.185471	37.224899	163.336899	122.809334	44.417606	85.651016	205.810913	139.976791	10.13434	54.031048	61.48127	25.137938	24.752388	14.020311	7.09363	26.769089	12.268006	58.611141	52.639381	92.48262	60.811867	11.973365	22.497011
Fxa3Cg100665	0.875512	1.335675	1.285198	1.843317	1.693099	1.268188	1.047932	1.718183	1.848625	1.507099	1.921905	1.382268	1.750963	1.900156	1.969834	1.72852	1.694042	1.776434	0.679114	1.023749	0.507052	1.139516	0.901262	1.210818	0.700818	1.31967	0.811276	0.72672	0.910696	0.707239
Fxa3Cg100664	2.076794	2.18459	3.299227	0.470059	1.104986	0.888641	1.195151	0.532895	0.703324	1.760051	1.571002	1.127955	1.12102	1.492782	1.056127	1.26797	0.907405	2.754365	0.341431	0.640865	0.259168	0.563276	0.555593	0.28382	0.93666	0.513829	0.523015	1.873863	1.243359	1.1892
Fxa3Cg100668	0.689467	0.667698	0.700293	11.297545	9.262285	8.997342	3.668074	4.061649	3.868775	4.06621	3.627417	4.034173	4.836366	7.201595	3.986009	6.297709	4.179503	6.23962	0.0	0.2072	0.0	0.0	0.192023	0.763444	0.0	0.34011	0.058123	0.523592	0.611123	0.495425
Fxa6Bg100727	1.545177	1.615046	1.632256	1.629122	0.394948	0.522049	2.562821	3.801519	3.841042	1.137323	2.22675	1.963357	1.603482	1.087714	0.31722	0.133053	0.276471	0.480135	7.783853	9.960872	6.011724	8.721026	8.079954	6.691291	2.8785	1.36938	2.221148	0.039919	0.257075	0.161293
Fxa1Bg200847	2.910319	4.238484	3.179811	7.213697	7.200221	8.942849	2.025485	1.470482	1.114646	2.330976	1.708248	1.372035	2.752943	5.571663	3.144902	6.566761	4.731923	4.488215	0.857408	1.295232	0.758016	0.812252	0.691103	1.069271	1.559517	2.21507	1.347979	1.892373	2.119822	2.967275
Fxa1Bg200844	17.086397	15.145767	10.740927	18.089998	18.327148	22.475897	47.292938	59.427753	44.262127	31.499878	43.354519	47.604374	37.76236	31.933769	35.128494	30.907148	33.839046	47.17239	12.185374	12.231263	11.560907	20.061047	15.05064	14.369827	10.225964	10.219498	8.115096	27.440636	38.699387	30.966345
Fxa1Bg200842	0.079491	0.825771	0.215856	2.242262	1.685369	3.528828	1.130389	0.586252	0.681078	2.608414	0.998254	1.227307	1.381181	1.433865	1.439488	1.137256	2.41687	1.455209	0.0	0.131684	0.0	0.274349	0.0	0.14878	0.157637	0.432361	0.403495	0.180446	0.269611	0.499033
Fxa1Bg200841	7.384863	6.593143	11.765925	8.628113	14.291559	11.203604	19.893797	17.722013	18.578583	10.613822	14.064427	11.796643	21.36742	17.600676	17.664249	21.564602	20.615215	11.30771	7.368164	8.949683	6.950307	8.9582	7.4507	6.821462	7.284081	7.638305	8.869534	11.760192	10.873142	10.066479
Fxa1Bg200840	3.885006	3.960281	4.013457	8.213869	9.428584	7.933085	3.314079	3.218884	2.606785	3.592997	4.128912	3.163471	4.364326	5.220237	3.458215	7.867258	6.392415	5.054816	1.215632	1.684492	0.972593	2.417464	2.411839	1.307413	2.34699	1.637157	2.471506	2.495846	2.06062	2.304796
Fxa7Dg101044	9.05298	8.316472	8.918462	11.317348	10.378494	9.736835	24.982132	20.111935	19.40641	15.859558	27.241739	18.680473	17.188307	13.517486	18.243193	13.409589	16.111864	18.260735	8.929705	8.494802	6.764002	8.403391	7.648496	7.50438	6.466618	5.080539	6.341249	7.030821	8.522555	9.170192
Fxa2Bg202932	0.051205	0.092902	0.0	0.0	0.023918	0.0	0.704961	0.831615	1.163571	0.129959	0.250327	0.237481	0.343945	0.358252	0.20318	0.0	0.0	0.0	2.379549	2.593355	1.468229	1.735969	1.229149	1.348838	0.408848	0.202365	0.469638	0.029802	0.052545	0.102763
Fxa2Bg202935	2.046203	3.745097	2.02736	0.598492	1.36609	0.777454	2.586246	2.840439	3.622087	2.927455	3.287604	2.423063	1.289279	3.25334	2.048239	0.943315	1.731153	2.13079	2.181999	2.683976	2.866829	2.125913	2.498654	3.133889	1.390334	1.741429	2.527361	3.062264	1.979758	1.605598
Fxa2Bg202938	6.10227	4.602519	11.764427	10.244124	7.503135	9.824037	2.438065	1.71405	2.09377	5.252172	2.033967	2.948589	2.552951	2.37641	2.520013	1.752647	2.783636	0.610238	0.743957	0.795422	1.539886	0.777262	1.038661	0.290728	1.46334	1.917797	1.403858	1.448862	1.402882	1.187019
Fxa1Cg100206	8.082022	8.986715	8.751475	3.873361	4.399335	4.575912	7.939439	7.903955	8.213716	6.426109	6.89175	5.860477	4.090103	6.398578	5.824265	5.348668	8.042016	9.1265	8.50292	8.001423	9.781352	6.964226	7.499365	8.190047	7.434557	10.640539	7.909424	12.014294	13.823709	13.115016
Fxa5Ag200006	5.122674	7.10221	4.885033	3.088957	2.130569	1.408013	1.437118	0.592556	1.176973	1.475343	2.006567	1.186635	1.319691	1.852784	1.475275	2.744516	1.854135	3.187986	3.21699	2.384754	2.101711	2.477464	2.375904	2.393144	2.07604	3.009525	2.335549	3.178403	6.713832	3.80566
Fxa5Ag200001	0.324151	0.344008	0.41174	0.724056	0.855939	0.861564	1.014934	0.863561	0.782565	1.350811	1.302506	0.82939	1.065602	0.790824	1.13224	0.959612	0.949368	0.862273	0.426846	0.605895	0.45908	0.555337	0.614946	0.501666	0.468184	0.615597	0.505798	0.504693	0.438926	0.531723
Fxa7Bg201190	9.670822	8.285272	7.671933	1.683117	0.940907	2.514969	3.112463	4.01107	3.77811	1.900673	3.670931	2.098241	2.223721	2.286902	2.681435	1.027813	1.185216	1.333596	14.14068	10.773261	8.635908	10.33803	9.94871	10.515561	9.6887	9.684959	7.541266	6.065704	8.085352	7.542796
Fxa3Bg200239	4.196131	2.185343	1.568749	9.002909	10.018728	9.640081	8.206697	9.988519	9.247739	7.637246	4.592083	8.033691	7.944728	5.65484	7.993517	9.386369	6.4739	7.470228	3.571983	3.099994	4.00525	3.212758	3.382317	3.297976	4.869668	2.774638	3.081416	1.495666	1.817175	1.728217
Fxa6Ag100011	45.271076	61.277481	44.507114	36.962944	39.69133	30.078093	218.570816	248.832687	257.774384	73.735397	147.752777	169.558701	150.26088	124.307007	114.776535	16.695934	56.014668	94.166443	325.858978	286.357605	299.215973	311.450592	216.997269	236.201767	135.352295	163.770706	112.346756	76.237755	66.552757	89.701294
Fxa3Cg101534	3.979308	3.144417	4.532658	2.174453	2.924168	2.567322	11.048772	13.800366	15.195974	7.93228	10.884611	10.49027	8.939225	6.458112	8.288434	1.149438	1.984683	1.664936	15.804547	19.919731	16.686169	17.274454	15.288568	17.507994	13.044231	9.612453	11.696929	3.913486	5.353409	5.332872
Fxa4Cg200122	11.873442	14.780036	10.478389	7.382693	5.888161	7.376811	18.15559	20.229639	17.653402	12.470576	15.24888	15.234039	12.635544	10.753722	11.7128	14.151519	14.333177	13.320187	54.428448	60.121925	54.365417	73.436394	67.062325	70.303383	31.631262	27.813515	35.304317	22.43008	24.913761	26.745743
Fxa4Cg200123	19.571695	9.449891	23.740261	28.013336	25.615438	27.246082	6.070265	9.644257	2.592218	7.327189	12.397929	7.092483	3.781088	9.86877	5.430396	24.646276	9.066217	5.80126	1.882995	3.752028	2.372667	5.083578	2.896069	2.430496	2.557033	3.016277	3.705221	9.790833	7.831882	9.939517
Fxa4Ag100102	2.468354	5.914469	4.714493	19.957705	24.802246	25.650429	35.364136	36.827255	34.270889	33.648689	35.524353	39.352196	42.143219	37.794956	45.58617	30.353489	22.517437	27.999569	11.822546	4.967182	11.165378	13.563091	11.765629	7.256628	3.69993	1.422001	4.838232	7.968019	10.567212	0.068285
Fxa4Ag100101	0.891244	0.887978	0.682765	0.492557	2.103448	0.778895	0.265521	0.309974	0.277618	0.312488	0.715465	0.678472	0.30329	0.135222	0.104183	0.045801	0.1445	0.158584	0.901225	1.96199	1.085819	1.693527	1.326618	1.119228	1.247203	0.51453	0.635146	0.792404	0.353068	0.452969
Fxa6Bg101895	133.572922	107.891708	113.614777	81.073242	58.579762	66.590767	94.098083	89.300507	91.409447	54.551666	89.549156	70.189857	67.796768	54.043716	64.74292	87.728081	84.935265	103.44838	156.323593	160.012527	120.440384	144.977875	108.905281	139.330643	98.32431	86.380455	105.955383	118.348305	122.969894	140.464584
Fxa6Bg101892	1.186788	2.163853	2.056146	2.302684	2.122679	3.444752	2.363266	1.269063	1.725399	3.917789	2.659973	3.834333	3.791531	10.820354	4.959776	3.602105	6.239108	6.809461	0.277557	1.214795	0.357891	1.109855	0.683904	0.280294	3.589213	4.853677	1.594899	3.664567	2.187673	1.90819
Fxa6Bg101899	3.671541	3.986222	2.54156	1.565175	0.846445	1.54876	0.0	0.0	0.145646	0.528287	0.0	0.0	0.077166	0.156145	0.485147	0.0	0.0	0.0	0.208961	0.300102	0.0	0.234804	0.155303	0.617886	0.491384	1.300277	1.16562	1.219328	1.539484	0.843678
Fxa1Ag101688	52.549026	84.757988	67.992775	45.564068	75.995216	35.5135	1.622047	11.234534	1.740666	18.762516	4.336609	2.725328	2.199259	12.790381	2.550196	18.832333	30.530466	16.126654	0.0	0.0	0.620787	0.0	0.123227	0.057727	3.431031	1.935653	5.174346	11.733026	12.380965	6.495656
Fxa7Bg201738	19.551395	16.235317	20.563177	22.442564	20.701006	25.637972	0.740554	0.231395	0.234033	1.73172	0.818896	0.243149	1.519185	2.012098	1.944006	34.008759	20.009295	13.876686	0.0	0.0	0.0	0.052871	0.0	0.0	0.47957	0.978024	0.169517	6.960079	8.801569	6.621224
Fxa7Bg201739	6.089225	3.925574	6.732313	4.402575	3.263246	3.740071	8.337208	12.141777	10.94504	20.191639	12.473236	20.019608	8.052375	3.598272	4.039898	1.218187	0.754474	0.285809	3.312576	7.541335	4.045287	9.33908	10.938904	8.158654	2.688787	2.44272	2.5452	0.754833	1.273743	0.959092
Fxa4Bg100238	4.113912	7.080828	2.830811	0.0	0.055602	0.0	0.0	0.0	0.0	0.0	0.0	0.0	0.0	0.0	0.0	0.006456	0.0	0.0	2.983432	1.883134	4.057992	3.445664	1.887829	2.490171	6.143046	5.212116	5.457174	5.743445	6.694248	7.5881
Fxa4Bg100230	21.796877	19.447428	22.840563	16.146084	16.602102	21.449678	36.96143	45.523514	47.526798	13.654977	30.872463	32.984325	22.515276	13.646097	17.220707	13.195807	15.399043	14.200465	76.279022	67.46373	57.727783	69.769508	67.971733	72.55201	47.873417	38.896191	45.996754	26.56274	30.307514	33.752998
Fxa4Bg100231	2.198073	2.407724	2.255634	5.955885	7.950695	7.626615	4.137649	4.352894	3.111672	5.666762	4.837034	5.209817	5.184019	7.764429	5.924027	8.426627	8.214488	8.987916	1.176995	0.957999	0.574245	1.984644	1.044127	1.080873	1.401898	1.176951	1.212694	1.229587	1.699672	1.580288
Fxa4Bg100233	5.068811	4.269757	5.452065	13.855728	7.220759	10.784837	5.293677	3.240608	4.485152	8.949946	4.258726	3.264439	1.72265	10.558193	5.119732	3.587279	8.713092	6.802093	3.999978	5.702646	3.23513	4.595368	2.855076	3.613164	5.050848	7.304073	4.874386	5.467024	6.033104	9.837204
Fxa4Bg100236	1.471592	1.412251	1.634487	0.642064	0.323956	0.24908	0.137233	0.28701	0.045942	0.259301	0.102177	0.604966	0.250588	0.462354	0.140639	0.238538	0.341424	0.196642	0.676881	0.373063	0.400251	0.429242	0.296825	0.27835	0.25724	1.69	0.529361	0.767039	0.489381	0.591749
Fxa4Bg100237	3.511762	4.030921	2.94145	3.36577	3.171048	4.385764	3.007725	2.344908	3.365188	5.871381	4.998807	7.276347	5.682647	11.683023	6.725269	5.682926	8.741607	10.981483	3.001528	1.858789	1.775678	2.532513	2.573339	1.819831	4.539869	6.438638	4.107639	7.595179	6.421602	5.241478
Fxa7Bg202429	3.70487	6.469232	4.719546	14.941998	7.145884	10.556792	0.588539	0.20455	0.238075	0.84597	0.199606	0.95134	0.0	3.925231	1.119456	0.0	0.179128	0.090866	0.0	0.0	0.0	0.0	0.0	0.0	0.301638	0.972646	0.439593	0.280928	0.138677	0.388482
Fxa7Bg202428	5.2846	5.286602	6.012064	22.473515	20.248604	26.819263	5.797078	5.687292	4.874037	14.768748	9.232787	9.049223	4.702187	15.70597	7.703134	14.465097	11.344893	8.465375	0.60366	0.491466	0.200467	0.174856	0.162178	0.333974	1.522676	3.078973	1.684098	5.781932	4.498182	5.408838
Fxa7Bg202422	10.588232	10.267129	8.517056	50.808823	63.446575	63.943829	62.291954	52.859592	59.718864	70.185135	43.235577	46.837585	52.128563	58.116383	79.256248	50.696507	38.22831	29.119173	11.05271	8.418887	9.347517	7.117968	9.808536	10.972294	11.821845	10.388494	13.150168	8.36389	6.878435	8.062908
Fxa1Dg200456	1.42689	0.847873	2.144529	0.094841	0.202833	0.194841	0.0	0.0	0.0	0.0	0.069626	0.0	0.0	0.30328	0.0	0.26406	0.295442	0.335565	0.0	0.0	0.073368	0.0	0.083153	0.035988	0.2616	0.112608	0.502991	0.957478	0.469821	1.085823
Fxa1Dg200458	2.805499	3.397403	2.064728	1.329184	2.394393	1.926432	2.463106	1.400849	1.776411	4.126881	2.214525	1.309138	1.682975	2.372496	1.669003	4.68008	3.98873	4.037793	0.787723	0.895873	0.650447	0.974974	1.333	0.758676	1.036482	1.377498	0.866981	2.054883	1.639444	2.396669
Fxa1Dg200459	4.891173	3.512645	4.975843	1.377575	1.514273	1.433573	0.154192	0.022278	0.141234	0.497966	0.348555	0.024507	0.305677	0.477605	0.0	1.820449	0.967316	0.869685	0.51706	0.682786	0.168559	0.580986	0.456145	0.348654	1.13776	2.329609	1.002737	3.970229	3.406088	3.719565
Fxa4Ag103455	3.415609	2.95317	4.408768	1.498485	1.939911	1.611631	6.855637	8.330113	9.457345	6.380498	7.371139	7.93033	4.964006	3.321061	6.032095	3.100624	2.685104	4.645519	5.420214	6.658679	5.054483	7.176065	6.176274	5.505746	4.640835	5.308862	4.193984	4.58541	5.573278	5.563252
Fxa4Ag103457	1.361965	1.131192	1.328274	1.801442	2.066015	2.400831	5.899502	3.658593	4.494905	5.104953	6.682906	5.934656	7.361911	6.854477	6.89893	2.384758	2.713431	3.052471	2.56593	2.538417	2.59345	2.392341	2.345938	2.166361	4.663914	5.211605	3.514875	3.076842	3.9211	2.61084
Fxa4Cg201651	0.0	0.0	0.0	0.0	0.0	0.0	0.0	0.0	0.0	0.0	0.0	0.024938	0.058136	0.0	0.024182	0.0	0.0	0.0	1.317261	2.396948	0.411565	4.997489	1.304474	1.722086	0.07583	0.092096	0.366328	0.031136	0.046185	0.128295
Fxa4Ag103458	0.573202	0.429231	0.794238	0.700481	0.813687	1.06133	0.624933	0.397856	0.549952	0.504868	0.95285	0.490112	0.635453	0.62301	0.646914	0.393141	0.369357	0.607293	0.631759	0.757266	0.661366	0.587096	0.580368	0.378228	1.185316	1.366834	1.060714	1.307046	1.688617	0.780589
Fxa4Bg101182	1.921178	1.664706	2.035125	4.465533	5.133427	5.322329	10.416417	11.334592	12.041878	7.253476	10.344009	7.767603	5.934623	6.422915	5.971917	3.617975	4.470015	4.499555	6.214608	8.396409	4.150133	5.542228	6.022917	7.184513	2.632799	2.768258	2.948997	1.493204	1.6096	2.866537
Fxa1Dg201327	13.996145	14.318071	12.898662	13.160053	8.445952	10.800323	3.946102	5.599854	3.931762	6.256789	5.558573	5.75742	5.404674	5.138949	4.525188	10.974854	11.627283	11.763152	8.829746	12.760349	5.059102	8.3623	8.832252	8.208969	8.415276	8.753507	8.256101	9.881365	9.642936	13.639406
Fxa1Dg201324	0.153275	0.154602	0.466731	0.05503	0.383097	0.388787	4.308098	3.599002	4.202026	5.699421	3.605191	4.446163	5.459619	4.238556	9.388787	0.0	0.680267	0.495554	0.0	0.0	0.0	0.081429	0.205391	0.090695	0.0	0.0	0.0	0.0	0.09445	0.0
Fxa1Dg201321	1.667468	2.622289	3.00662	2.736197	3.648155	2.570996	0.147608	0.859089	0.105075	3.520961	0.980929	1.24785	0.759003	3.089745	1.05627	9.01658	11.301802	4.033288	0.278231	0.0	0.0	0.143853	0.066656	0.018956	0.066431	0.703006	0.536654	5.205113	4.17092	6.175396
Fxa5Dg202028	0.630194	0.172886	0.709762	0.0	0.0	0.0	1.604728	0.847808	0.695707	1.92698	1.465511	1.8885	6.688486	6.700905	9.969586	0.0	0.569274	0.418496	1.049397	1.929824	1.277052	1.772846	0.870301	1.152741	1.935763	1.870646	2.299955	1.501899	1.759238	2.081857
Fxa2Cg203299	2.81369	2.500309	1.828237	1.989934	1.314293	1.757702	0.677494	0.924703	0.651649	0.625512	0.680026	0.528031	0.808449	0.933888	1.01944	1.852475	2.347336	1.69453	1.403602	1.086981	0.76672	0.913839	1.278052	1.176486	0.630331	0.793203	0.563253	1.433524	1.364708	2.075223
Fxa2Bg203213	0.0	0.0	0.0	0.0	0.0	0.0	3.502088	3.474138	3.999063	1.192699	1.301639	0.916923	0.85777	0.31222	0.281949	0.0	0.0	1.14529	15.416379	56.682674	7.699984	37.276787	16.023844	27.317768	1.467922	0.348586	1.150185	0.0	0.0	0.0
Fxa2Bg203214	0.953224	0.681501	0.683152	0.752299	0.699794	0.493328	2.437338	3.287931	2.530859	0.675935	3.49522	2.152959	1.593457	1.012964	0.697122	0.531747	0.390952	2.230965	8.113037	12.222364	4.525277	9.193899	6.661648	7.581618	1.791202	0.395181	1.530689	0.837203	0.856519	1.128032
Fxa2Bg203215	3.598045	2.822018	3.271126	5.630762	4.053637	3.7788	1.37346	2.49977	2.462737	1.495772	1.16497	2.312648	0.888905	1.376864	1.274216	2.390844	1.553121	1.531005	4.330461	6.242305	3.302385	6.599319	4.832713	5.99804	2.593176	2.166128	2.871441	2.233716	1.124431	2.5648
Fxa6Dg100737	0.318032	0.202726	1.447971	3.21928	2.359448	4.627752	0.0	0.374479	0.0	0.091053	0.0	0.0	0.0	0.1816	0.115823	0.798274	0.199804	0.240692	0.0	0.0	0.0	0.0	0.0	0.0	0.0	0.0	0.0	0.0	0.713848	0.080784
Fxa2Dg202464	3.664395	3.997744	4.388423	7.509934	8.067036	8.98558	4.33652	3.873024	4.305804	2.778031	4.205683	2.836701	1.804146	4.207619	2.08112	16.894909	8.280974	7.910297	4.714965	6.004018	6.66996	5.690038	4.414834	4.400366	3.654801	5.290855	4.007251	7.247667	8.564564	7.393511
Fxa2Dg202461	4.885264	5.662281	4.234377	6.177011	5.686086	4.90017	4.890915	5.228131	5.976226	4.776692	5.499859	3.738725	3.240338	4.458632	5.004907	5.980105	7.680353	6.516215	9.343699	12.396262	5.385608	15.244075	8.528508	7.721753	5.628808	5.622876	5.301639	4.933699	4.785009	5.868544
Fxa2Ag102390	1.00684	0.0	0.695677	0.22641	6.296706	1.00204	3.901854	5.341877	2.031554	0.069392	2.734491	1.739489	0.098265	0.174867	0.0	0.0	0.0	0.0	0.039372	0.0	0.0	0.0	0.0	0.0	0.0	0.0	0.05965	0.0	0.0	0.0
Fxa7Bg200453	0.532696	0.365052	0.701375	1.050068	1.683189	1.186739	0.922935	1.111335	1.072659	0.835278	1.129018	1.016373	0.984017	0.905743	0.916177	0.841673	1.19978	0.895106	0.367575	0.556738	0.101074	0.44424	0.321921	0.22065	0.336691	0.58624	0.359056	0.449207	0.305342	0.666998
Fxa7Bg200451	0.0	0.0	0.0	0.0	0.0	0.0	2.065385	4.754387	3.395524	1.173681	1.168122	0.947011	2.097256	2.967624	2.610558	0.0	0.031104	0.403966	0.0	0.028668	0.0	0.0	0.0	0.041208	0.0	0.0	0.0	0.0	0.0	0.0
Fxa3Ag102610	0.957953	1.751602	0.943214	2.280829	0.879293	2.726497	0.0	0.241235	0.01215	0.090298	0.162709	0.0	0.133781	0.0	0.0	0.0	0.0	0.457705	4.419276	3.631795	1.957667	4.218513	3.418622	2.501264	1.27453	0.88879	0.648008	1.623407	0.822561	1.043226
Fxa3Ag102611	10.418709	8.490522	7.057468	2.65329	1.850094	2.717365	0.449624	0.346136	0.0	1.040297	0.847977	0.281373	0.946882	1.887415	0.511322	2.971034	4.309773	3.525722	2.249607	1.171302	2.95979	0.431661	1.000574	1.346911	2.218456	5.232594	4.117283	10.712464	10.958718	10.25746
Fxa7Ag200502	6.323726	4.474817	4.751148	4.24039	4.376969	6.348719	1.342712	3.405677	1.067481	0.501466	1.136202	0.9143	0.376356	0.119099	0.193998	3.607801	0.721662	0.690894	5.098108	10.110725	6.505598	15.918715	9.921238	6.913519	3.812045	6.60446	3.28162	4.816259	6.388166	5.95249
Fxa6Dg101461	0.082399	0.348342	1.242567	30.063293	21.534559	28.337803	0.266219	0.855718	0.231901	0.0	1.314203	0.576256	0.356794	2.345828	0.0	84.519394	17.550785	8.91416	0.0	0.60233	0.0	0.0	0.0	0.0	0.491973	0.803188	0.127131	0.790773	1.661797	0.597868
Fxa6Dg101465	2.383199	6.229642	0.933642	1.844913	0.750637	1.542588	12.758989	11.491941	7.70666	32.303047	10.120049	7.455598	10.745256	27.870777	27.604589	8.582123	48.17347	45.858791	0.790916	0.222345	0.482965	0.682938	0.387082	0.10979	3.226097	5.420225	3.374817	18.756618	5.68606	12.301724
Fxa6Dg101469	6.177868	7.53328	5.767129	7.272936	4.122612	8.163358	3.04325	1.779354	2.411135	3.552249	5.016568	3.773381	1.742413	2.918149	1.395924	15.065089	21.68478	32.113842	2.158702	2.56894	2.417533	3.592454	0.843063	2.341789	1.57409	3.023217	1.269998	6.973251	6.695276	10.065048
Fxa6Cg100525	62.616261	68.31794	57.697475	76.196587	81.667427	70.756218	22.962751	16.930477	10.69961	67.894997	21.402197	21.646095	29.943495	52.358559	54.081924	94.353783	68.428284	75.588341	2.268346	1.185501	1.256076	0.61358	2.495453	0.957675	7.707209	19.517353	11.078973	47.263794	36.949722	41.612694
Fxa6Cg100524	11.699184	8.537492	9.725469	9.263145	10.609556	9.892359	11.098102	10.898472	10.324003	10.687683	11.351612	9.48622	10.395031	11.868313	12.508557	10.762233	8.316616	7.482263	4.811391	3.95128	6.768982	5.125939	4.102141	3.922883	7.030248	11.606089	8.581811	9.198858	11.680445	10.140884
Fxa4Bg101967	9.075783	4.141324	7.761788	7.853765	5.369496	6.912083	3.395897	4.231245	3.076475	3.400363	4.085915	3.458795	2.667551	2.923127	3.472203	5.150822	2.037128	1.261122	5.239043	8.842859	8.188009	7.534913	8.553282	7.946451	2.977917	3.597897	5.537744	3.243738	2.919622	2.690796
Fxa4Bg101965	11.774004	5.853261	17.854471	11.007908	8.546783	14.267101	1.788319	1.681623	0.705066	0.175766	0.272149	0.740402	0.216177	0.678512	0.333474	6.226075	0.902084	2.939819	1.191431	7.542442	2.516321	7.010302	5.616612	5.907602	1.266426	1.446138	2.085053	5.714393	9.118237	3.928761
Fxa4Bg101961	9.900171	9.922823	9.766265	3.925769	4.273599	3.405912	5.852674	3.879667	3.263875	7.231532	3.86061	3.848021	4.137226	5.599801	5.260197	3.648934	4.082461	3.73244	10.197823	8.689543	12.487543	7.749602	10.174814	10.68259	13.858833	13.519194	13.856322	8.575035	6.933726	8.230484
Fxa4Bg101960	4.976909	4.122034	5.552093	2.9362	3.560271	2.775541	0.638561	0.813824	0.814029	1.180632	0.795771	0.835435	1.305085	1.438446	0.627928	3.967785	2.367822	2.997071	1.42914	1.125576	1.540781	0.993917	1.071209	0.720633	2.754236	3.961688	2.11959	4.667088	4.44664	4.271809
Fxa2Dg201347	12.337472	13.301198	8.316386	19.57938	11.772257	35.34441	15.447937	22.723845	8.39159	16.803501	9.182715	10.268892	17.086895	34.80101	35.249905	91.031166	95.23407	100.573959	3.675364	9.52302	4.285851	14.687052	6.367606	10.649737	3.619505	7.260867	5.236444	43.225384	31.730644	29.152994
Fxa2Dg201344	18.904009	16.634558	21.214354	10.104837	11.233963	12.633498	16.758209	15.434817	17.732529	16.297125	18.690598	17.010733	16.829521	15.877792	17.110493	10.611627	10.535511	12.845638	27.069094	26.848	25.142736	23.715864	27.145844	27.722002	25.037056	30.724283	25.363506	24.405857	23.307116	23.84095
Fxa2Dg201345	5.213817	2.081285	5.907046	21.158106	18.666731	24.082853	0.145752	0.229499	0.095741	0.079337	0.438309	0.086415	0.416152	0.859461	0.212984	35.718765	10.686854	5.872959	0.0	0.264889	0.089269	0.163096	0.126614	0.103075	0.146227	0.522882	0.400966	4.624709	4.813979	4.111162
Fxa3Ag103567	4.242698	3.857091	3.714044	5.605863	5.621475	4.562141	1.241513	0.645427	0.664786	3.432418	0.903892	0.83576	1.060283	3.618924	2.178124	6.941854	5.902565	5.501205	0.372523	0.151805	0.203147	0.038294	0.04192	0.0	1.163778	1.359423	0.850519	2.840673	1.62139	2.323949
Fxa3Ag103563	5.775167	6.120116	1.366197	2.168895	1.258817	1.197499	0.174541	0.199519	0.349068	0.852136	0.576139	0.385078	0.348262	0.803857	0.025656	3.035466	6.305177	3.0916	1.832081	1.2263	0.979012	0.39097	0.445959	0.978187	0.114286	2.223577	0.79149	3.12323	4.485668	6.477616
Fxa7Ag203083	4.509151	4.109374	4.530681	5.641776	3.710914	4.785771	2.465472	3.075811	3.579955	3.617517	5.818741	4.937136	3.896678	4.523763	3.106674	2.435867	2.597964	2.278902	5.30601	4.33752	4.130296	4.96925	4.900279	5.828465	4.615029	4.875299	6.320899	5.501732	4.963069	5.213141
Fxa7Ag203082	14.863276	29.624537	16.312387	36.031231	33.89138	36.740894	4.170012	5.304564	5.63862	8.967611	8.650392	9.788795	5.760029	9.774662	9.152647	5.711565	6.528476	10.643861	1.387494	1.408741	3.024985	3.321012	3.01488	3.146937	1.946957	4.390957	2.012512	8.060577	3.489386	3.608375
Fxa7Ag203086	1.77353	2.064546	1.353168	0.324858	0.101225	0.359116	0.0	0.0	0.0	0.04064	0.047764	0.0	0.0	0.0	0.054221	1.171016	0.0	0.70651	4.887022	11.809037	7.548227	12.487458	7.902618	8.705663	6.161355	6.607986	7.372464	8.512177	7.462489	5.429552
Fxa6Ag103630	2.602728	1.204546	2.522594	0.0	0.115575	0.0	0.0	0.079086	0.0	0.0	0.0	0.0	0.0	0.0	0.0	0.0	0.0	0.0	0.0	0.0	0.037617	0.0	0.0	0.0	0.302342	0.307793	0.053287	0.54331	0.338664	0.518176
Fxa6Ag103631	1.424545	0.610721	1.253502	0.076305	0.132709	0.024706	0.0	0.221554	0.0	0.06547	0.146019	0.044538	0.026269	0.032046	0.136611	0.0	0.0	0.0	0.0	0.0	0.024259	0.018783	0.0	0.0	0.096779	0.133575	0.108103	0.244501	0.220138	0.345404
Fxa6Ag103636	5.101466	4.408576	4.165122	3.064261	1.826249	3.334442	3.545669	2.215229	3.915389	2.873893	3.439104	3.127839	3.303663	1.966623	2.679809	3.514024	2.167979	2.624025	5.294885	7.547946	4.023262	7.367413	7.705745	6.659424	5.486846	5.017374	5.98727	5.305929	4.731372	4.59503
Fxa6Ag103635	68.769249	67.943901	64.004135	47.370453	45.049805	50.365753	83.109589	94.033676	93.651596	59.78022	54.888073	70.535378	74.703583	63.53302	75.869774	57.990051	55.54792	56.924252	109.758766	112.710144	110.262993	118.582764	110.286781	116.819771	108.89122	103.80706	100.425735	90.722008	92.399422	83.4589
NewGene_11414	0.0	0.0	0.0	0.0	0.0	0.0	0.297471	0.193983	0.273359	0.036062	0.161044	0.17351	0.116706	0.217007	0.168321	0.0	0.0	0.006218	0.901284	0.895445	0.786425	1.356924	1.198685	1.013987	1.037263	0.590348	0.682468	0.049544	0.076421	0.044124
NewGene_11417	2.711172	5.836941	1.877267	8.967898	9.501847	8.195527	5.525919	4.6533	5.947221	7.452671	4.368425	4.886063	7.721413	8.990006	11.003482	5.274575	3.279033	4.4171	1.689832	1.440516	2.309615	1.253682	1.77203	0.830526	2.677037	3.069181	2.401316	1.595606	0.924957	0.842174
NewGene_11418	2.68865	2.355708	2.489885	3.672583	3.3988379999999996	2.893379	0.713672	0.6259680000000001	0.352032	0.327768	0.420095	0.629929	0.627631	0.543219	0.231026	2.294256	2.287237	3.969497	0.482887	0.9661869999999999	0.767887	0.149996	0.533974	0.657397	0.833312	1.292613	0.850956	0.730605	1.700262	0.6859900000000001
NewGene_11419	0.56655	0.569754	1.052545	0.046048	0.038541	0.097916	0.012111	0.005581	0.019955	0.022815	0.0	0.02357	0.043202	0.026064	0.017084	0.05446	0.060228	0.061971	1.335685	1.359254	0.931409	0.419197	0.398507	1.389225	1.346449	0.350988	1.324831	1.285187	1.268756	0.439844
Fxa5Cg202766	0.494922	0.394188	0.507048	1.103596	0.708407	0.984693	0.815893	0.733535	0.520112	0.811422	0.896113	0.673265	0.739616	0.661644	0.715424	1.066636	0.759017	1.229864	0.212338	0.261509	0.0	0.0	0.0	0.0	0.192454	0.248609	0.587741	0.306091	0.356656	0.461195
Fxa5Cg202765	29.37447	24.051498	22.906488	68.151276	52.47789	62.920551	59.802612	65.63723	69.057068	44.062542	26.806816	64.479118	50.175869	59.523926	42.883381	82.306931	83.950752	130.240036	21.532494	31.124235	32.324787	35.904751	26.126562	29.95606	27.754833	28.87495	23.640072	31.023659	33.243282	29.063019
Fxa5Bg100948	4.626947	4.679919	4.507888	1.382825	1.684021	1.346083	0.094057	0.164841	0.150096	0.29741	0.191461	0.099651	0.122496	0.308912	0.103636	0.438068	0.484309	0.426243	3.209517	2.661905	3.235953	2.873412	2.54618	2.4605	3.236261	2.577072	2.995959	3.75156	4.373186	3.105368
Fxa1Cg101556	3.004042	2.189269	2.425647	2.019923	1.051059	1.417863	3.248022	3.241912	4.493289	1.740704	4.608562	1.799965	2.729144	1.792382	1.405726	0.356944	0.488095	1.454991	6.171417	6.689736	6.560741	4.954824	5.095043	5.506795	3.085954	4.157347	4.930909	3.22075	4.139429	2.004247
Fxa5Cg201498	3.798872	3.471746	4.261365	1.416555	2.029182	1.634012	1.231005	0.778291	0.982983	2.171309	1.268557	1.817523	1.203914	1.329811	1.606047	1.366526	1.008342	0.493976	3.781594	5.751378	4.759576	4.636308	5.198331	5.873129	3.903908	2.947544	4.392888	2.173002	2.729434	1.878273
Fxa5Cg201499	0.0	0.0	0.0	3.104016	2.43089	4.949121	2.368592	2.08568	1.344774	2.372268	2.117405	2.117437	3.084808	3.568221	2.230922	2.005818	3.018466	2.786706	0.0	0.0	0.067041	0.0	0.0	0.0	0.0	0.0	0.0	0.051431	0.075087	0.0
Fxa3Cg103741	8.619737	5.582613	12.825871	7.054547	4.192952	7.201328	0.086681	0.040942	0.058986	0.590478	0.292682	0.093477	0.269061	0.19375	0.0	0.32251	0.674125	0.329729	0.625947	0.404279	0.556076	0.6217	0.19647	0.061157	1.3512	1.963562	1.156988	3.539567	2.592291	2.227366
Fxa5Cg201495	2.092234	3.008291	2.873513	14.778612	13.604578	14.206751	4.979369	5.717463	4.525227	5.846569	4.803394	5.527676	4.880502	6.543057	5.522178	8.723888	7.335718	7.816895	1.070345	1.143222	1.383382	1.275324	1.02546	0.780556	1.398106	1.585294	1.041193	1.968611	2.534449	1.766398
Fxa5Bg100944	45.800106	41.394188	49.7146	25.05806	29.077921	18.253878	13.484085	13.933696	11.779632	14.241112	19.670897	10.615129	2.540029	7.801293	2.597779	8.998603	6.142725	9.587009	2.76529	4.880803	8.334721	2.796644	1.695063	1.678144	6.602551	7.683576	9.570024	14.645608	10.440448	11.625811
Fxa6Cg101919	3.772257	5.049312	3.637365	3.980008	4.040618	4.496869	2.55247	4.075523	2.683368	2.393014	3.039737	4.157087	3.028491	3.044127	3.196351	5.626689	5.066483	6.178449	8.624302	14.094869	8.586461	19.304148	10.360047	8.219262	4.333416	4.91417	4.105192	6.168972	4.441516	6.086135
Fxa5Cg200723	1.379559	2.440442	2.150845	9.100519	9.034609	7.998018	7.147443	8.634989	7.116816	6.638147	8.067513	8.878499	10.399953	12.225033	9.424552	6.05417	7.499681	6.838059	3.443048	2.68925	3.071456	1.899015	3.049891	2.235129	3.163488	1.26142	2.819259	1.293277	1.539349	1.685915
NewGene_2634	0.244097	0.603006	0.46933400000000003	8.604439	12.592399	1.980248	2.942049	2.759784	3.380343	2.565201	0.0	3.582323	3.58553	1.628727	2.675185	4.316819	16.927323	5.5698360000000005	0.183597	0.302562	1.103876	0.332538	0.175506	0.401588	0.288533	3.4252520000000004	0.728989	0.943584	0.35375199999999996	0.342454
Fxa5Ag203304	1.960129	2.545181	1.825386	0.0	0.5355	0.987808	1.078536	0.0	0.0	0.595923	1.507072	1.507271	0.479624	0.0	1.887599	0.0	0.0	0.0	3.487669	2.807562	3.002985	4.072469	5.009866	4.152214	3.908165	4.592621	3.982364	3.996679	2.311812	2.966066
Fxa5Ag203305	1.656579	1.565717	1.966668	6.09275	5.671532	6.668303	5.459195	6.319941	5.219859	5.5016	5.924105	5.511906	5.038476	6.071858	5.015332	4.753782	5.559307	5.665995	2.632675	2.253426	2.228794	2.551844	2.07489	2.575985	2.046793	1.655993	2.323908	1.706498	2.8637	1.878687
Fxa6Dg102343	20.10815	20.5867	25.00441	8.655248	10.753674	7.959329	3.596553	4.447691	5.042414	9.507623	7.979054	5.371333	3.540726	3.076704	3.750906	5.634169	5.405549	2.390467	6.178653	6.78837	6.404803	10.41643	12.825207	9.54596	3.079746	4.513557	5.534287	6.499974	1.868804	4.651601
Fxa6Dg102340	2.73404	1.521714	2.335698	7.787449	5.202906	8.62823	0.065147	0.14735	0.03981	0.82321	1.597724	0.059295	0.0	0.631621	0.219537	28.595444	6.116346	3.751369	0.0	0.0	0.0	0.117992	0.083171	0.0	0.165408	0.45529	0.148771	1.536587	2.434352	3.829712
Fxa5Dg200578	4.749763	3.869319	3.107382	2.962425	2.90153	3.643521	1.337266	0.752631	1.475533	1.618638	1.231696	1.468033	1.672337	1.065398	0.81716	1.245999	1.942884	1.86236	0.240686	0.0	0.0	0.392366	0.228084	0.0	0.483318	0.658415	0.510483	1.204454	0.834426	1.648985
Fxa1Cg102187	1.409811	1.152064	1.468585	0.256371	0.347481	0.204416	1.186448	2.091094	2.058912	0.792041	1.861077	1.176534	0.933764	0.502548	0.893833	0.80847	0.500332	0.851775	1.478595	1.956628	1.225002	2.414313	1.340925	1.226247	1.262176	1.473909	0.938871	1.193688	1.832029	1.633546
Fxa5Cg201239	0.354706	0.289967	0.265575	0.412796	0.347715	0.508306	0.341243	0.443781	0.429019	0.383944	0.31196	0.31838	0.381319	0.591055	0.48056	0.470928	0.484006	0.642678	0.06958	0.131946	0.157444	0.160906	0.065497	0.093466	0.478481	0.376466	0.379043	0.323299	0.339539	0.503819
Fxa5Cg201230	46.656956	46.409843	63.441025	86.813545	84.117653	94.647018	35.260551	25.871685	29.103918	39.992939	20.62723	35.341076	34.060272	40.102184	41.114193	41.550987	48.20385	49.551647	10.839697	16.395573	11.1418	16.289692	13.052871	13.425139	20.321194	22.289778	17.250526	39.37339	29.119772	33.24799
Fxa6Cg102386	11.995809	8.777243	14.774549	33.460083	27.048988	34.99725	0.586948	0.48183	0.687652	3.919362	2.666219	2.39669	2.762193	4.083305	2.309576	4.209947	1.213691	1.513899	0.367622	1.525819	1.025803	0.799483	1.797992	1.780374	4.855707	7.577782	5.573463	4.124551	2.634642	2.293546
Fxa6Cg101235	0.943323	0.730155	1.849283	1.667772	2.654784	2.053136	1.653019	0.954212	0.759015	2.098196	1.576241	1.509887	1.55219	2.532298	2.444616	1.14746	0.792578	0.652962	0.298502	0.228857	0.169711	0.332258	0.264688	0.301634	0.107785	0.161301	0.564824	0.188738	0.38052	0.35533
Fxa6Cg102383	3.635002	4.530225	4.340293	10.48931	8.447688	9.18897	1.139437	0.751409	0.913764	2.957003	1.028725	1.224548	1.544529	3.283636	3.351613	5.222632	4.657271	2.837619	0.761398	0.54915	0.589523	0.793796	0.698497	0.280866	0.926246	1.325666	1.162968	2.246378	2.078033	2.817874
Fxa1Ag100098	0.816221	0.787943	0.922732	1.862249	1.915549	2.330228	3.50334	1.833874	2.857399	1.856063	3.233432	2.408844	2.850551	4.009972	1.588755	7.333105	5.01521	6.710611	0.32778	0.441083	0.337898	0.960922	0.511025	0.242249	0.349457	0.25768	0.397908	0.59609	1.023603	1.609971
Fxa1Ag100095	7.680422	12.100492	2.493739	8.065423	1.54571	4.581811	2.187741	1.057889	0.941501	5.637285	4.251664	4.697655	2.714941	1.989134	1.194738	3.888201	7.154958	8.418089	11.019973	7.381466	2.547012	3.453979	2.061415	4.260791	5.089026	9.755625	6.256572	2.937176	5.625453	6.891309
Fxa1Ag100096	2.603939	1.734605	2.252734	8.748873	7.868774	7.481825	3.536115	1.624035	1.564265	7.387832	3.059048	3.277526	4.49433	11.651468	6.148268	9.767923	12.686278	7.998101	0.376595	0.486411	0.437333	0.091981	0.195516	0.319721	1.126416	1.868532	1.690975	4.657001	3.275011	3.058215
Fxa1Ag100097	160.276016	181.22168	178.318741	318.186066	377.069427	329.224976	281.986847	263.797333	287.026337	283.245819	16.960037	245.154007	249.323746	252.425537	278.643097	324.348511	274.706299	264.358337	95.491852	99.420387	80.515556	90.979195	110.245934	118.477394	102.761917	120.99382	92.49559	115.872169	144.956863	153.625732
Fxa1Ag100090	33.763687	30.704964	34.3153	63.761375	74.105896	73.728737	145.753006	172.661591	151.583908	113.618309	151.493332	135.367767	114.928986	115.99855	130.024521	87.544304	78.32235	84.612732	34.615337	34.660931	19.227989	34.671982	34.412437	33.88916	32.543266	40.403679	33.050529	39.510651	47.639618	43.982609
Fxa1Ag100091	8.069124	5.943666	8.632543	1.877926	5.58542	2.653578	9.901994	13.608093	11.747796	5.125715	7.739429	9.42847	7.502756	6.075355	4.186367	1.016575	2.492443	2.264488	11.759643	18.237064	11.386587	14.208626	16.018631	15.247141	7.869199	8.43052	6.873842	8.547009	8.214558	6.241951
Fxa1Ag100092	7.837563	5.401322	6.360591	2.307534	3.081434	2.882589	10.939514	13.503823	16.498259	16.625151	25.34635	18.053928	21.796412	20.651932	18.638626	2.81313	3.995072	2.896465	18.665726	15.990218	16.218147	12.480186	19.604452	13.497959	12.783471	20.059877	15.363531	6.728985	9.677605	12.515743
Fxa3Cg102738	9.043068	2.743078	11.228429	3.977955	3.216413	3.908911	0.0	0.042947	0.063675	0.251913	0.177531	0.156894	0.241942	0.0	0.1576	0.282227	0.0	0.023185	2.498251	2.121276	3.485261	0.509184	2.707901	2.359684	3.089246	3.01724	3.732794	1.658512	1.388686	1.846973
Fxa4Dg102850	1.528616	1.253119	1.127848	0.196004	0.146775	0.105611	0.252322	0.0	0.0	0.511921	0.945994	0.292866	0.691032	0.216436	0.248295	0.0	0.0	0.0	0.037989	0.600427	0.256689	0.148463	0.317921	0.0	0.268122	0.092524	0.56695	0.0	0.0	0.14894
Fxa4Dg102853	9.456528	10.830913	10.012061	7.699261	7.929982	6.829464	14.358781	17.697582	15.549533	9.613301	16.131287	9.92298	11.188097	7.469134	9.163221	7.936899	9.268456	9.629833	25.565281	33.132523	18.137171	29.292355	29.861877	29.39488	13.233323	8.931765	17.963715	9.545182	8.237494	10.205771
Fxa2Ag101111	4.808413	3.177287	5.391365	2.411401	4.670851	3.702796	2.562959	3.431794	2.583815	5.666569	3.620563	2.754439	2.996649	2.669305	3.698972	1.798404	2.494845	3.254675	0.69253	0.877905	1.194576	0.616239	0.869575	0.735037	2.620751	4.385092	2.255772	3.117059	2.555295	2.00766
Fxa2Ag101113	16.279139	9.845006	15.612566	4.65128	4.944003	4.926538	2.849194	3.104864	4.255848	3.249808	3.676354	4.007239	4.564528	5.80564	4.513477	4.820401	2.983965	3.421886	5.623466	4.662675	5.543104	3.870997	4.933549	5.099972	10.94195	12.726543	11.290741	8.266273	8.023622	8.44328
Fxa2Ag101112	0.493424	0.470913	0.33309	0.434565	0.27759	0.23534	0.367845	0.376033	0.137177	0.299096	0.300377	0.187809	0.171179	0.162827	0.223544	0.102426	0.35909	0.301319	0.389387	0.40171	0.629655	0.356042	0.464169	0.474566	0.607769	0.507799	0.6434	0.369416	0.265584	0.267376
Fxa3Dg203568	1.228987	1.022102	1.481751	1.665657	1.932122	1.787346	2.649723	3.599737	3.008538	2.595407	4.105247	3.883069	3.288995	2.379215	2.86875	2.243304	1.66321	1.489594	2.033993	2.308822	2.723236	3.978264	4.497906	3.406779	3.058101	2.455919	2.535108	0.795755	0.656998	0.924648
Fxa2Ag101117	1.453582	1.733756	1.035475	3.472326	6.125312	5.519644	5.872445	3.869587	4.445265	4.306689	3.668288	2.933247	3.805095	8.668645	6.000284	24.70266	19.322495	12.701199	0.335168	0.0	0.075875	0.116734	0.398619	0.591594	0.0	1.012669	0.284832	4.153838	3.250625	2.743227
Fxa3Dg203566	3.293489	4.011873	2.154993	7.990106	4.977168	5.727157	1.503878	1.472935	1.359587	4.224983	1.958142	4.388028	3.353052	5.222144	5.353243	4.260143	3.608714	4.237744	1.175568	0.251003	0.499643	1.525167	0.919829	0.785879	2.332897	2.746135	2.208158	2.127187	2.090789	2.322246
Fxa3Dg203561	0.643854	0.681738	0.288975	1.167112	1.387159	1.018614	0.212877	0.397102	0.04119	1.204623	0.851587	0.442034	0.819305	0.846891	0.862753	0.982527	1.173026	1.148608	0.0	0.087454	0.045249	0.164531	0.072183	0.062822	0.126667	0.413968	0.100317	0.594503	0.275439	0.317778
Fxa3Cg103064	0.962979	0.286056	1.588271	0.954247	1.575437	0.724034	2.467112	3.622315	3.762453	0.915859	3.674204	1.288982	0.341047	0.798852	0.182209	0.119486	0.043426	0.016754	4.444117	5.558696	6.440262	13.606483	5.584995	2.936904	1.287162	0.572008	2.597814	0.017544	0.0	0.0
Fxa6Cg103818	21.129654	22.248028	18.418177	19.030022	22.970179	19.804211	0.06353	0.051194	0.084091	0.277177	0.353326	0.0	0.067091	0.037129	0.152326	0.880746	0.395215	0.537942	3.67645	2.554099	8.368974	4.692803	2.997558	4.229201	8.621951	15.028656	14.234916	48.341114	33.615749	28.285683
Fxa6Cg103819	0.831711	0.447989	1.603194	2.410574	2.194949	2.341155	0.392727	0.387095	0.344513	0.62621	0.6117	0.878503	1.205238	1.946499	1.052744	2.458935	2.928722	3.188708	0.45574	0.572279	0.461095	0.597267	0.732669	0.674197	0.678979	0.426667	0.656258	1.12835	0.733384	1.425193
Fxa6Cg103815	1.391406	0.788372	1.194013	6.519981	4.657523	5.482944	0.282502	2.612061	0.073215	1.343919	0.0	0.481805	0.103006	0.625872	0.089621	0.600883	0.980264	0.202726	0.496919	0.196703	0.165007	0.0	0.0	0.175664	0.599615	0.566575	0.353683	0.222604	0.31995	0.357907
Fxa1Ag102251	1.147902	0.678865	0.757801	0.872295	0.405446	0.39334	0.701904	0.616516	0.290022	0.075976	0.145644	0.086438	0.491614	0.295443	0.215818	0.669486	0.836652	0.862944	0.820888	2.683436	2.609755	1.829007	0.984897	1.509127	0.0682	0.19637	0.226975	0.908912	0.200907	1.273676
Fxa1Ag102257	5.230149	5.510246	4.33569	4.548095	3.985411	3.025911	4.816984	4.825838	7.174065	1.993863	2.700007	4.325235	3.554257	3.823145	2.599759	1.980765	1.770263	2.398608	11.41731	13.169866	9.301518	14.967782	11.227197	9.832159	5.515212	4.287074	7.074337	5.715256	5.016329	4.047453
Fxa3Dg201587	3.801775	4.96982	3.179237	6.825463	5.285976	6.118907	9.885342	7.555564	8.92798	4.470871	8.003251	6.764425	4.612809	6.968672	6.350845	6.293958	6.355658	7.059138	3.520959	5.190986	2.892461	5.310408	4.142747	2.584316	3.116985	2.932384	3.155742	3.130757	1.967663	2.48731
Fxa3Dg201586	1.287116	1.42774	1.71163	0.0	0.843786	1.6001	4.539928	6.930639	6.543276	4.954392	5.722096	13.367521	15.129489	6.79513	18.770432	0.0	0.143222	0.0	0.438661	0.60582	1.559919	1.041139	2.018706	1.939128	0.76193	1.37231	1.524772	0.950284	0.0	0.457534
Fxa2Bg200517	0.930049	1.09727	0.656352	4.142525	5.208195	3.727205	44.06625	46.944439	50.546604	8.789224	53.037479	29.540125	3.790007	3.354105	2.243636	1.769153	0.813544	0.495782	2.460631	20.910168	1.862665	18.230618	11.417717	7.137397	0.0	0.250062	0.031377	0.0	0.0	0.287016
Fxa3Bg202708	3.998732	3.724838	4.983542	6.385834	7.971136	6.804868	12.209605	7.017301	5.154171	44.531479	17.330816	21.837114	23.533888	23.64393	19.853891	6.908025	13.059734	7.093512	0.536608	0.724585	1.08377	0.806853	1.200945	0.678839	2.6241	2.293532	2.018236	1.388696	3.355831	2.729178
Fxa3Bg203253	3.982211	3.382601	3.890425	6.194149	5.897699	5.711825	4.101189	1.972983	3.095492	2.239739	3.014547	2.897065	4.005052	4.422373	4.2558	5.441187	4.714228	4.384739	1.292606	0.767038	0.95366	1.061153	0.721588	0.88636	1.226452	1.88013	1.941732	2.309896	3.167182	1.902843
Fxa3Bg203254	2.079807	1.804491	1.83292	5.47913	3.960531	5.682168	1.246449	1.270632	1.060836	3.675829	2.86814	2.778604	1.999253	4.541327	4.017906	5.986799	3.663888	3.058023	1.092073	1.164914	0.96341	1.052391	1.13076	0.854885	1.669802	3.066803	1.705802	2.873762	2.155777	2.381954
Fxa3Bg203259	5.20657	6.06791	4.161923	3.096371	3.737293	3.327779	2.905549	3.965422	3.003647	4.113195	2.877178	2.660383	2.626423	2.889454	2.988349	2.285483	3.011761	1.93735	3.255509	3.37653	3.528186	4.702996	3.443794	2.814103	3.816618	5.775301	4.473081	8.27499	8.624046	6.893458
Fxa3Bg203258	16.031502	17.145481	16.537611	4.341422	5.30999	3.602553	2.592179	2.245972	1.149603	2.850405	2.070993	1.323725	1.791571	4.385925	3.630499	3.824294	4.685703	4.068407	13.393997	10.243322	8.664568	9.250849	9.978251	9.166718	9.713164	10.613028	10.78006	10.708646	10.856533	13.483804
Fxa1Cg100113	61.186142	64.831497	65.849815	31.87562	30.162367	34.840057	48.24789	52.517338	50.753788	36.078106	32.135132	41.535831	39.558712	33.680283	36.802273	35.025581	32.936466	33.931458	85.422401	84.57933	82.23584	78.440475	82.736313	81.931	71.913246	80.333923	73.10775	84.973351	109.362801	89.13205
Fxa1Cg100116	40.815155	25.705767	42.341888	17.000702	14.389448	17.02154	26.351967	22.097998	21.825697	40.578632	25.172472	24.36611	30.920368	35.684601	37.192554	9.227188	18.521503	10.45895	16.255192	10.283703	26.358084	7.159569	17.540359	7.454496	34.122692	46.139923	44.255177	26.355001	26.951515	32.335541
Fxa1Cg100115	74.229164	99.562386	67.952835	35.978683	42.082298	38.919548	42.155357	33.81551	30.587236	53.620281	50.023724	39.734291	43.036446	58.395893	46.616058	69.729889	80.076393	70.007912	51.043423	45.299023	50.813457	39.379398	41.863224	46.036114	83.132805	92.688011	78.108261	98.986618	100.979706	96.118233
Fxa1Cg100114	620.116394	756.690979	727.521484	172.534119	154.34407	207.296906	14.157461	20.664833	19.156912	52.620316	29.544947	32.641506	31.827988	78.233017	47.651264	72.178337	36.7318	47.24736	28.455406	45.478485	26.800293	53.806763	108.123001	80.553871	96.459328	169.582184	118.241234	281.332947	252.296417	136.271408
Fxa1Cg100119	3.536343	3.435808	2.982029	0.847705	0.656406	1.789113	0.272133	0.303132	0.579801	0.288271	0.377876	0.503407	0.32638	0.0	0.424056	1.541227	1.158999	0.813804	0.612369	0.513539	0.602842	0.73671	0.760595	1.433769	0.425343	0.910654	0.641814	2.175876	2.176079	1.551638
Fxa7Bg202190	2.003592	1.359602	1.068071	1.837172	1.872324	1.690685	1.593113	0.94811	1.384053	2.319302	2.324107	1.708618	2.621106	2.093833	1.67214	2.531729	2.678049	2.752686	0.759567	1.329221	0.582396	1.107153	0.704224	0.834685	0.55283	1.089681	0.450369	0.996863	1.394548	1.014468
Fxa7Bg202198	1.136677	1.360559	0.69987	0.785787	0.631255	0.604386	0.398571	0.41856	0.406931	0.948812	0.681954	1.014979	0.684754	0.742786	0.82458	2.40471	2.775933	4.894006	0.619427	1.182115	0.702207	2.219168	2.420398	1.543918	1.874805	1.611576	1.412398	2.50582	2.851754	2.730272
NewGene_5941	0.8833869999999999	1.2531249999999998	1.273792	0.310263	0.118873	0.170065	0.0	0.19842100000000001	0.149089	0.094271	0.095499	0.0	0.284098	0.122365	0.040937	0.081338	0.245478	0.184835	0.765677	1.40411	0.758283	0.648345	1.26658	2.1591579999999997	0.6536350000000001	0.8404289999999999	1.8886349999999998	0.6394580000000001	0.971269	0.8442580000000001
NewGene_5944	4.028291000000001	3.066728	6.45722	15.602360000000001	11.981503999999996	14.744467999999998	2.982512	2.379006	2.927059	3.0845480000000003	2.3009419999999996	3.0222580000000008	3.623538000000001	4.616776	6.239771	6.853469999999999	3.5274870000000003	3.9396140000000006	0.956766	0.8547039999999999	1.523812	1.122704	0.789353	1.0193619999999999	1.7294889999999998	3.105686	2.345435	2.706974	1.868412	2.427137
NewGene_4013	0.716971	0.455984	0.668269	1.463808	1.618842	1.530896	0.703874	0.9032499999999999	0.711172	1.699651	0.829252	0.527849	1.17291	1.016593	1.366484	0.771661	0.865165	0.566338	0.045662	0.277569	0.101454	0.140876	0.0	0.21741	0.336435	0.639543	0.360381	0.066261	0.162511	0.769757
NewGene_4019	0.0	0.237881	0.0	0.0	0.0	0.0	5.238252	3.816546	6.076852	5.114953	5.470426	5.899159	17.116842	16.766258	20.81983	0.0	3.097126	1.930522	6.85846	5.529943	4.663515	1.603662	3.419447	6.629629	8.274136	3.74861	6.235349	1.124678	2.698957	1.888442
Fxa1Cg101646	29.619486	34.03857	35.867458	46.042202	42.384792	46.982464	7.04989	11.862914	6.083943	17.53993	12.79824	11.814682	11.795733	20.85273	11.536489	71.872284	50.427933	31.036592	3.627896	4.246934	2.640715	7.328214	3.272745	4.63771	6.842491	12.083375	7.029305	34.051029	39.963562	29.686892
Fxa7Bg200328	1.306597	1.925901	0.716367	0.968183	1.103364	0.94702	0.553847	0.470409	0.223822	0.87279	0.878007	0.853993	0.657299	1.472523	0.919426	1.294779	2.013513	1.709485	0.156158	0.2006	0.123744	0.0	0.060259	0.062709	0.557472	1.004146	0.401396	0.838152	0.969105	1.22721
Fxa3Bg200228	0.584542	0.5203	0.316282	1.015457	1.070472	1.278309	0.0	0.0	0.0	0.0	0.0	0.0	0.0	0.0	0.0	0.099022	0.0	0.0	0.075015	0.0	0.0	0.0	0.0	0.0	0.0	0.0	0.0	0.0	0.0	0.02385
Fxa4Cg200715	0.0	0.143715	0.0	1.134162	0.75594	0.824022	1.325132	1.107476	1.114367	0.779901	1.461939	1.097142	0.735197	0.494492	0.78401	1.097135	0.945126	0.948745	0.225955	0.260388	0.090178	0.113736	0.099977	0.222816	0.718208	0.0	0.13059	0.919019	0.102516	0.0
Fxa7Cg100683	3.480575	1.638837	0.666844	1.002938	2.583223	0.709952	4.248661	3.282384	2.675231	2.104303	2.083711	2.264167	2.995112	1.623283	2.820735	1.272746	2.019665	2.302578	0.706159	0.645174	0.874204	1.060275	0.770293	0.932018	1.13724	1.658453	1.420897	1.113891	0.827293	1.368004
Fxa7Cg100686	2.126	0.848992	1.633095	1.071049	0.678607	0.7391	2.38016	2.511639	4.165202	1.527294	3.209011	2.739053	1.534698	0.682012	1.544991	0.836146	0.339353	0.700496	2.490304	4.050207	4.006985	4.516039	3.041013	2.862411	1.819385	2.978531	1.584401	1.13307	1.692941	1.953461
Fxa6Bg100884	0.356804	0.340323	0.211253	2.706719	2.479276	1.923711	0.080829	0.175649	0.046713	0.328956	0.218395	0.051494	0.527868	0.492086	0.352146	0.828425	0.363108	0.0	0.0	0.0	0.110319	0.0	0.0	0.0	0.0	0.0	0.0	0.0	0.0	0.0
Fxa4Ag102257	4.235227	3.413171	4.7113	2.494161	2.934934	3.044809	1.300625	0.814782	1.268285	0.679731	0.911092	0.691228	0.96221	0.804473	1.031193	1.668587	1.44778	1.018492	1.100549	1.096087	1.444904	1.001382	1.462968	1.19351	2.028532	2.138905	2.267062	2.584468	1.928825	1.627289
Fxa6Bg100883	0.035723	0.251635	0.169108	0.064224	0.041996	0.09268	0.458467	0.212592	0.776433	1.508292	0.860766	0.373229	0.595644	1.023855	1.401832	0.0	0.0	0.40839	0.261843	0.577959	0.292306	0.525166	1.878321	1.324215	1.675444	2.596907	3.495256	1.527797	1.622446	1.192874
Fxa3Ag101030	17.091356	15.040771	15.882405	14.436563	10.556453	12.319285	15.68271	11.982698	16.433092	10.539583	15.930785	11.582919	9.611676	9.992567	11.998156	10.94662	13.249239	12.802135	21.119932	30.399893	22.3629	23.797565	17.924585	21.761482	16.636349	17.033655	13.538519	24.680529	29.230438	24.700062
Fxa1Bg201406	1.562225	2.158805	2.192225	4.68178	3.739188	5.098362	3.088298	2.224087	1.988193	4.485762	4.910511	4.71016	3.314642	2.619859	2.589749	6.241185	6.316914	5.178511	1.161334	1.207173	1.088685	1.643012	0.622281	0.52742	2.147887	3.416762	1.767696	3.607351	4.368011	4.977602
Fxa7Dg101949	1.348543	2.098315	1.661151	0.702549	0.383431	0.721558	2.63629	1.945749	1.94523	1.963661	3.150642	2.19084	1.650713	1.148448	2.298367	0.203405	0.633734	0.503141	3.750088	7.416725	2.908547	7.495671	7.545838	8.961058	2.790222	1.462841	2.282829	1.381075	1.453829	1.757803
Fxa6Bg102489	5.988245	10.026253	6.293299	8.936794	10.498748	9.834549	8.8383	8.535416	7.594111	16.139587	14.67346	11.202812	15.130592	20.462326	16.994003	13.045794	17.595045	12.96023	7.46124	5.350665	6.871819	6.586906	6.028594	4.083976	14.817887	11.922273	15.565553	11.523591	10.052448	11.392008
Fxa7Dg101943	11.62299	9.087061	11.300361	11.360046	6.385162	11.075843	2.940101	3.039208	1.76959	5.45277	4.2972	5.121186	3.278873	5.317832	4.42198	10.14773	6.639791	7.9621	5.116989	7.562594	4.024309	9.592907	5.788536	6.058496	3.774749	4.636529	3.845058	6.721683	7.224371	7.650018
Fxa7Dg101945	15.143697	14.98267	15.947074	6.944835	7.385656	7.168654	10.373816	12.348185	12.251208	10.477172	10.132972	10.612081	11.782254	13.767477	12.554378	9.330623	9.041432	7.645378	22.279337	24.908596	23.804628	24.141531	20.282404	18.990067	20.619221	18.434063	20.189844	15.776819	13.86679	14.245963
Fxa6Cg104091	1.493908	1.159619	1.305347	4.350438	5.256946	5.959913	1.181476	0.453755	0.627734	1.235466	1.219232	1.373889	1.230974	1.202914	0.444066	3.206542	5.586184	5.766329	0.24624	0.0	1.090973	0.0	0.0	0.122467	0.411639	0.356048	0.0	2.971088	1.843998	0.21839
Fxa6Cg104095	14.013428	30.799414	12.761655	5.670645	5.302542	5.397151	6.518582	3.641271	6.387036	12.575618	15.016346	10.024908	5.518977	13.043115	11.031167	2.713766	11.020776	7.377681	12.123576	12.105227	12.050507	8.530284	10.009284	8.299809	17.435165	14.514897	13.159773	20.654785	21.797525	16.283777
Fxa6Cg104098	1.859821	2.131254	1.26574	1.774402	1.634635	1.341849	1.459686	1.4988	1.509301	1.028808	1.139527	1.163326	1.148236	1.128905	0.783684	1.861939	2.121437	2.027669	5.211229	4.47376	6.028747	5.557236	5.18374	4.11776	2.711563	2.487415	2.62226	2.502114	2.594072	3.926486
Fxa1Dg202305	7.365353	7.30966	5.588532	7.181686	9.326668	7.267395	6.549876	2.783888	3.695655	8.642282	7.129282	5.586102	8.001308	12.389418	10.446212	9.504719	7.693143	7.568253	3.203638	2.238473	2.951881	2.102018	2.145666	2.676035	7.00014	7.679428	7.612267	5.495625	6.929979	7.588565
Fxa6Bg101755	5.663801	2.45809	7.480083	1.955583	1.874546	1.386428	0.074814	0.0	0.0	0.075633	0.0	0.0	0.0	0.0	0.0	0.0	0.0	0.0	0.0	0.038305	0.0	0.184153	0.0	0.0	0.0	0.0	0.0	0.0	0.0	0.0
Fxa7Dg101368	4.032329	3.271307	5.272445	1.352575	1.583018	1.805044	3.311081	2.723702	4.058695	1.71239	3.066634	1.348649	2.082225	3.380628	1.374469	3.633835	4.423269	2.723487	6.305661	4.560873	8.183795	6.097891	5.546756	4.095223	8.973802	9.318964	7.494161	9.084586	10.005466	11.705898
Fxa6Bg102229	19.494661	16.596268	16.60676	12.643397	9.761738	10.849734	11.992414	14.341815	12.704508	10.692594	15.954466	12.291707	13.040285	10.86814	12.60535	10.8339	9.029272	6.431266	15.008375	13.652861	17.315788	12.458848	16.541468	11.396157	16.568409	21.736107	18.587345	15.406069	21.22097	19.01132
Fxa7Dg101365	5.998483	3.205772	4.023116	9.225616	7.803148	6.593723	15.681663	21.166679	16.863329	11.852391	12.866676	11.01279	12.153598	10.855823	13.016592	8.434544	7.781015	8.629318	6.157109	8.525047	5.055869	4.525553	4.50349	6.691667	5.33733	4.226765	6.372791	3.854645	4.533517	6.244845
Fxa7Dg101360	3.494099	4.115502	2.630597	0.637646	1.188164	1.320247	0.966348	0.652323	1.127682	1.484955	1.537409	1.180104	0.995942	1.492813	1.912829	1.935013	0.856437	1.398605	2.300741	2.092344	3.072163	2.534024	2.218143	3.96568	2.293052	3.11447	3.122263	3.388228	2.105301	3.318112
Fxa6Bg102222	112.300629	140.479706	108.79747	87.809975	72.505058	90.231728	31.776451	43.255894	23.246107	112.238167	34.446167	27.670595	35.316021	43.103603	23.532595	163.508057	76.556046	99.685867	21.398525	17.449402	27.176641	11.010056	54.93996	39.115307	22.619913	27.267141	34.283978	45.804005	76.835464	42.329288
Fxa6Bg102220	2.597795	4.017481	3.61015	1.418033	2.245229	1.717292	6.38804	6.329852	5.968341	7.334618	5.358123	5.977365	6.297521	8.578531	8.383413	2.027702	3.03399	3.878397	7.353186	10.433112	6.465132	13.095919	11.93827	12.663081	5.525572	8.978087	4.863746	5.796475	4.790728	4.847165
Fxa7Cg102879	1.465465	1.469584	0.736076	3.118618	2.945485	2.574851	0.0	0.0	0.0	0.0	0.168269	0.135893	0.0	0.0	0.0	1.140118	0.0	0.0	0.0	0.0	0.0	0.0	0.0	0.0	0.0	0.0	0.0	0.526741	0.0	0.267802
Fxa7Bg200121	0.298462	0.384591	0.265922	0.060459	0.034626	0.0	13.439101	36.256523	19.555288	0.630784	7.919256	5.630308	5.259997	2.092221	0.730954	0.138661	0.610979	0.390525	26.642269	17.614307	25.476608	32.251976	32.64167	25.793215	11.691213	6.483531	15.104135	1.097793	0.798725	1.108175
Fxa3Dg200046	86.689941	69.854927	93.739708	113.849304	121.538528	133.556961	73.668922	61.64426	64.357147	98.364502	116.276863	93.522339	88.092682	101.60614	74.471573	125.029243	126.097725	114.825012	21.398453	19.703224	23.693747	24.149553	19.951437	19.057968	51.679138	61.376034	38.448341	67.63269	67.521179	62.127014
Fxa3Dg200041	29.945807	16.312576	36.246979	9.49405	11.656481	9.646194	6.145019	7.390108	4.955291	3.859357	7.797493	5.827096	3.794557	5.553898	5.142892	9.52138	9.742065	11.945793	19.959307	19.372381	9.974831	15.186885	15.105843	9.242021	18.553469	39.722477	18.389162	25.787466	31.485926	45.93869
Fxa2Ag103742	113.351883	125.931496	124.745216	209.522781	241.517563	203.199265	56.413044	39.272831	24.946035	163.13974	5.731047	73.294075	69.073959	128.492447	75.718994	435.238129	406.758209	327.249878	3.951708	5.494449	1.788612	1.292644	1.588231	1.529287	16.038427	27.21246	17.519529	177.390762	205.114532	202.37706
Fxa2Cg202695	5.429003	5.596962	5.029294	3.879212	4.716296	4.658067	3.655991	3.836325	2.500701	4.39968	3.578379	3.835303	3.373755	5.84989	3.718074	11.616079	15.65691	9.830035	3.768155	8.128462	5.191581	8.25104	8.717495	7.987299	4.00395	5.201003	3.699272	8.469985	7.023467	7.435655
Fxa2Cg202690	1.098688	1.279009	1.450753	1.136892	0.751417	0.563831	0.995141	2.051578	1.517957	0.626183	1.567647	0.943689	0.48856	0.861723	0.558775	1.160174	0.654793	1.114026	1.92151	2.354447	2.610586	2.244499	3.353778	2.000561	0.582318	0.755521	1.30336	1.387381	1.280032	1.470515
Fxa2Cg202692	0.942324	0.933522	1.12254	0.440831	0.248877	0.319503	0.0	0.034669	0.0	0.045644	0.0	0.0	0.0	0.0	0.0	0.058792	0.04638	0.090217	0.094843	0.200979	0.178812	0.195438	0.094068	0.044429	0.46706	0.100415	0.124119	0.359628	0.209036	0.308065
NewGene_9380	0.5715100000000001	1.012626	0.871087	0.443164	0.926981	1.001827	0.23382	0.342746	0.663941	0.395687	0.7326140000000001	0.041837	0.30520899999999995	0.5932999999999999	0.224407	1.1752340000000001	0.24926399999999999	0.729814	0.197399	1.6520039999999998	0.773056	0.911834	0.6776909999999999	0.313522	1.196399	0.939702	1.6513749999999998	0.85536	0.392847	0.615132
NewGene_9383	0.0	0.0	0.0	1.296282	1.6055379999999997	1.6438940000000002	0.842249	0.672953	0.8334300000000001	1.954925	1.6355380000000002	1.5009190000000001	1.304713	1.1284990000000001	1.211921	0.865831	1.01668	0.572724	0.0	0.0	0.0	0.0	0.014665	0.0	0.0	0.0	0.026195	0.0	0.0	0.0
Fxa2Cg203128	43.595657	56.39502	44.908455	51.625755	66.682953	52.114044	10.438098	10.024823	11.690916	8.25398	8.786384	5.923223	6.018043	17.337597	5.053847	29.015085	27.7353	36.860302	5.387074	6.053926	3.079822	8.311413	6.286376	3.903153	1.866503	4.287902	2.261134	60.60334	39.59174	30.211349
Fxa5Dg201255	307.946472	219.980637	389.12674	342.790649	458.888062	343.061646	66.595642	45.787918	43.350548	100.818138	59.544205	68.43412	112.686401	160.770767	127.664825	333.250214	178.431107	222.28389	25.146152	22.462875	23.114435	19.545931	25.870201	21.14719	70.141327	144.253647	78.309555	180.963211	133.345779	172.593643
Fxa5Dg201254	0.209277	0.0	0.072328	0.180942	0.232782	0.372216	4.030534	6.043136	5.009287	0.305875	2.446746	4.054588	1.231596	0.202763	0.630104	0.447546	0.289886	0.563107	0.210597	0.299034	0.019639	0.051112	0.089297	0.0	0.031524	0.029297	0.03996	0.028915	0.0	0.0
NewGene_9924	1.6364999999999998	1.880871	1.311559	0.0	0.080644	0.0	0.0	0.376449	0.096151	0.13284	0.221838	0.0	0.266925	0.033191	0.164035	0.176702	0.174684	0.0	0.41978399999999993	1.1009769999999999	0.7195260000000001	1.125169	0.9955900000000001	0.7968569999999999	1.472572	1.4534880000000001	0.72037	1.659022	0.938517	1.673657
NewGene_8030	4.012327	2.399825	4.384687	5.628417	7.112492	6.854499	3.40001	2.23378	1.898454	1.085895	2.699496	2.273113	2.60963	3.386596	3.237699	5.014539	2.976444	2.902203	3.8573880000000003	6.833736999999999	5.389067000000001	7.324828	4.156803	3.551558	4.528988	4.270034	3.5944000000000003	4.66522	6.139277	7.638426
NewGene_8032	1.046169	1.031943	0.880692	0.0	0.0	0.0	0.0	0.0	0.0	0.0	0.0	0.0	0.038673	0.0	0.0	0.0	0.0	0.0	1.883675	2.034293	1.461346	2.774494	1.962428	1.654999	2.03141	1.838592	1.932717	0.638192	1.315043	1.075635
NewGene_8035	4.7468840000000005	4.653935	4.558064	0.0	0.0	0.0	0.0	0.0	0.0	0.0	0.0	0.0	0.0	0.0	0.0	0.0	0.0	0.0	4.278092	0.844439	4.201220999999999	2.182276	1.605684	2.959163	3.331514	5.198055	3.282245	7.213305	7.740328	3.025846
Fxa3Bg201701	2.752388	2.114794	2.977726	11.050649	9.36995	11.734415	2.081642	4.288854	0.731221	12.589647	5.586476	4.335328	4.296101	3.263296	3.720426	2.319247	2.278158	1.561752	14.281552	17.714214	9.715175	9.50654	9.957589	6.813833	10.370038	7.033139	9.458635	1.347866	1.359104	2.535611
Fxa3Bg201703	17.825132	9.597733	18.651831	11.717192	11.401124	11.820755	4.737449	4.024362	4.033331	7.272847	6.074899	4.64196	4.570407	8.452872	3.711558	10.012775	10.901984	13.313408	2.392995	2.426895	1.31169	3.060264	3.326289	2.663678	2.55135	4.001182	3.496762	4.192273	4.560296	6.840973
Fxa1Dg200798	9.116482	6.505064	8.556219	2.715822	4.684774	2.87251	3.295582	3.0559	1.473098	3.52704	2.225865	1.477276	1.656079	3.585299	2.38521	4.421074	2.027937	1.687605	3.801228	3.656607	3.905469	3.481597	3.282861	2.952699	5.217347	7.960347	6.371533	4.016382	4.588018	5.149112
Fxa1Dg200792	3.070367	3.399169	2.984113	3.083887	2.461632	2.922848	1.426229	1.075363	1.005698	3.034811	2.545949	2.022576	2.192679	4.112134	2.729213	1.936295	3.421553	2.502246	0.861519	0.912583	0.899095	1.350934	1.032545	0.952936	2.522562	2.700027	2.448667	2.199718	4.372326	3.842116
Fxa1Dg200797	2.410586	2.812585	4.895581	0.475751	1.002936	0.870535	1.998197	2.448536	0.660158	1.125666	0.619314	0.752576	0.722147	5.879613	2.586043	3.034756	6.620109	3.747224	0.916734	0.600168	0.334933	0.857644	1.346743	0.332184	0.876333	1.720547	1.734994	9.562728	1.836267	2.92524
Fxa1Ag103007	0.542136	0.125062	0.382722	5.249021	6.1493	4.867335	3.756402	4.49789	3.832419	3.242341	5.217903	3.25169	4.493384	4.670844	5.280668	4.626602	5.019727	4.007623	0.737064	0.106128	0.561286	0.351362	0.057833	0.296377	0.341372	1.203167	1.892206	0.209387	0.2881	0.474169
Fxa4Bg102337	1.38527	1.060351	0.588418	0.616319	0.781089	1.052544	0.50583	0.83615	1.141593	0.848699	1.174007	0.377108	0.55792	0.35456	0.575272	0.962241	1.197466	0.546184	2.344168	2.734206	2.078362	2.81662	2.528207	2.426769	1.280935	1.178267	1.369754	1.205401	1.116682	0.940452
Fxa4Bg102336	3.960024	3.351251	4.625805	4.062307	4.245594	4.822146	7.786549	5.588609	6.955956	8.177002	6.849569	7.355686	8.472839	7.581724	6.936621	3.801913	4.997379	4.812779	3.604901	3.21053	3.304676	3.427427	3.555274	3.096904	5.427067	5.555804	4.813483	3.487154	4.312094	4.121459
Fxa1Cg100126	4.007354	2.769955	2.885891	0.611384	1.023936	0.807025	0.425205	0.347122	0.26954	0.598595	0.482874	0.356245	0.404385	0.700697	0.32386	0.671091	0.755595	0.627456	1.104776	1.344067	0.265971	0.684231	0.99204	0.734105	1.11548	1.599223	1.009121	1.715537	2.284689	2.350791
Fxa7Ag202800	6.283879	5.167156	7.320759	9.69901	8.959487	12.460821	0.81572	0.887662	0.354642	1.494154	1.427139	0.788895	0.632559	1.225246	0.946104	6.739616	3.561064	3.139062	0.315984	0.159779	0.13695	0.135821	0.079876	0.015251	0.238647	0.983426	0.414013	1.397019	2.742713	2.60067
Fxa7Ag202801	1.121773	0.789148	1.214638	0.844048	0.946136	0.713197	1.33377	1.172068	0.932302	1.16446	1.36544	1.053425	0.945264	1.314148	1.086508	0.311465	0.457516	0.45276	1.206369	1.568408	1.411066	1.230658	1.625077	1.412731	1.781146	1.65309	1.937968	1.087642	1.351771	1.095937
Fxa1Ag101430	0.986787	1.062977	1.191816	1.884147	2.436287	1.878524	0.768521	0.650098	0.381544	0.863119	0.73293	0.553563	1.554573	0.92138	1.053747	1.546155	1.25931	1.41837	0.597522	0.285843	0.456555	0.322799	0.228428	0.171369	0.726269	0.976021	0.55329	1.219611	1.040763	1.163151
Fxa1Ag101433	0.760387	0.311227	0.109363	0.357626	0.219074	0.11798	3.735619	0.566697	0.78289	3.351368	1.749807	0.667611	2.686083	5.908052	4.172334	0.0	2.416804	0.909529	0.14598	1.572293	0.620967	0.23041	0.332315	0.308763	0.899761	0.468364	1.4134	1.365911	2.228798	0.483581
Fxa1Ag101436	3.394237	3.448068	3.596873	1.872437	3.002337	1.42645	50.332886	24.302137	33.568417	29.040533	31.235416	24.497791	55.692749	58.254807	73.990036	6.866341	11.441602	9.69239	13.503401	9.545469	12.553066	6.726438	8.231069	4.953908	15.772552	17.770628	18.137516	7.034904	8.092655	14.462035
Fxa6Dg103322	0.195078	0.174454	0.188525	0.754779	0.391533	1.105611	0.13011	0.056224	0.0	0.499634	0.05898	0.613426	0.527971	1.047952	1.099809	0.137978	0.355977	0.660255	0.0	0.0	0.0	0.0	0.0	0.0	0.037834	0.0	0.0	0.012906	0.0	0.028951
Fxa6Dg103326	2.289211	1.659358	2.310108	1.922187	1.798493	1.471672	3.592704	4.907643	5.708262	2.886379	4.457699	4.142304	2.647638	2.061264	2.390367	1.822744	2.141866	2.2895	5.335178	7.619314	5.49544	8.096685	6.871536	7.028588	3.88693	4.627723	2.83037	2.392276	4.07692	4.818143
Fxa4Cg202645	1.728575	1.953615	2.149855	0.370215	0.478594	0.302257	0.393134	0.136055	0.101896	0.258479	0.542932	0.439508	0.448278	0.553567	0.252331	0.415032	0.292337	0.276604	0.262203	0.369429	0.505248	0.530786	0.707947	0.551625	0.720888	1.454122	0.563774	1.368742	1.009406	1.20721
Fxa4Cg202644	1.049786	1.208042	1.196375	1.742211	1.029653	1.865645	1.414822	2.186498	1.374929	1.152795	1.884674	1.472962	1.4411	0.790028	1.102748	0.747998	0.803751	0.986538	1.057554	1.272186	1.257248	2.221953	1.353032	1.707652	0.494186	0.593455	0.421568	1.302097	0.816249	0.853888
Fxa4Cg200865	3.088442	3.622889	4.815207	5.992911	4.201585	7.028742	0.375754	0.187518	0.527313	1.39654	0.93131	1.724869	1.675228	2.048254	2.378823	0.854946	0.670022	1.439696	2.100442	2.355495	3.245995	8.085409	5.688287	4.180016	1.978657	1.283844	3.629464	0.593589	0.786941	0.58761
Fxa7Ag201579	7.716113	3.671776	6.70822	6.680787	4.907087	5.651196	0.407819	0.936876	0.609686	6.779701	1.36714	1.969288	1.162268	4.820053	2.375902	2.044133	4.580394	1.149859	1.179039	1.096866	0.903204	0.363819	1.114519	1.95158	3.090475	6.24516	2.747696	12.667313	12.489987	6.722379
Fxa6Dg100678	3.451486	4.14037	3.705975	6.03897	5.120034	4.868409	3.121379	2.085561	2.268847	3.354245	2.251492	2.414041	1.899678	3.099533	2.091621	4.206595	4.174406	3.48306	1.225215	1.893272	0.345804	1.631292	0.922214	0.644227	1.766138	1.116787	0.944437	1.355103	1.268395	1.923541
Fxa7Dg101475	12.222167	14.853674	13.372458	26.956985	27.023859	27.549969	13.07223	10.346326	9.420496	17.788094	14.788946	13.396701	10.421221	11.94681	12.601336	6.592234	6.02301	6.317357	6.532186	6.496537	7.694081	6.398383	8.464697	11.010752	8.307827	15.519106	15.355792	12.072161	5.229141	4.659288
Fxa7Dg101477	2.075042	1.625672	1.597024	2.234182	3.70863	3.42607	1.093579	1.192853	0.469985	3.247134	1.448071	1.160983	1.436775	2.770053	2.3436	2.600842	2.811685	3.403504	0.463398	0.377101	0.052127	0.181746	0.368806	0.19571	0.413028	0.355765	0.46492	0.946725	0.944813	0.687714
Fxa5Cg203174	0.60138	3.304405	0.892129	0.525741	0.202804	0.2156	0.0	0.075969	0.0	0.018932	0.064543	0.131381	0.0	0.045383	0.0	0.0	0.0	0.0	0.0	0.132089	0.232642	0.403851	0.343462	0.079574	0.120294	0.035789	0.036739	0.297457	0.0	0.0
Fxa7Dg101472	0.683911	0.882017	1.554433	3.597376	5.002514	5.633626	0.206906	0.254034	0.210999	1.034029	0.641975	0.452928	0.65945	1.501698	0.39408	5.855468	1.771272	1.68711	0.0	0.132545	0.0	0.080076	0.071322	0.085926	0.0	0.128552	0.092482	0.338271	0.317132	0.363901
Fxa4Cg200555	16.077314	28.705351	12.945502	11.068452	11.353086	10.315751	1.929527	2.628712	1.892426	1.875668	2.233547	3.199263	2.471731	3.457692	3.251763	6.608787	4.481321	5.621524	38.662388	38.424061	52.679787	38.718987	38.757133	45.912098	32.625355	35.188049	34.850609	10.282165	10.277101	15.76418
Fxa6Ag102841	0.505467	0.575253	0.563356	0.260194	0.419608	0.374566	0.766717	0.9364	0.641689	0.366524	0.7993	0.519572	0.358617	0.308603	0.243366	0.500448	0.588777	0.396605	1.123987	1.868176	0.663608	1.708521	1.137552	0.941098	0.372411	0.357712	0.383664	0.302729	0.332865	0.384973
NewGene_1260	1.8153279999999998	1.201475	1.566627	4.072233	4.58308	4.194786	4.129379	5.350967000000001	6.2342249999999995	3.455125	5.333771	4.893028	7.3478840000000005	6.396913	8.444403999999999	5.212636	3.330284	4.5093890000000005	1.928129	2.304351	2.207141	2.388081	2.722727	2.855602	2.732846	3.008723	3.943606	1.9870830000000002	1.960551	2.079672
Fxa6Cg100280	5.175587	4.498727	6.921877	9.588368	13.289013	11.096572	3.365231	2.60788	3.08874	2.141934	4.084253	3.459276	2.918437	4.794938	1.808584	14.822934	8.255219	7.917922	0.995333	1.174609	1.032199	1.357226	1.469777	1.744287	2.417716	1.962023	1.505018	4.975105	4.209013	4.674065
Fxa6Cg100284	0.530492	0.150509	0.299831	0.211654	0.350609	0.331761	0.401136	0.464345	0.397845	0.36556	0.943515	0.366517	0.1898	0.141348	0.056009	0.046708	0.023221	0.036578	0.042764	0.071794	0.100391	0.084128	0.228673	0.13946	0.124728	0.108716	0.143573	0.054669	0.049171	0.039365
Fxa6Cg100287	18.074417	15.893593	17.386135	19.148668	25.962715	15.601996	9.248366	11.235119	7.034242	6.347675	7.940569	7.147974	10.534119	10.423151	8.322635	22.063427	10.496694	8.491538	2.654989	3.586092	3.015236	4.620347	5.023151	3.281938	3.95956	10.23039	6.5897	9.200539	6.417448	8.796352
Fxa4Dg100355	12.175118	16.375055	10.340585	15.210903	15.474607	17.724669	3.199263	2.75845	2.903951	5.270136	6.736014	5.357134	5.819139	9.981732	8.149268	9.150537	6.407342	7.81054	4.144099	3.199137	3.821488	4.402117	4.232814	3.272005	8.736306	14.171322	8.236481	16.387827	19.304325	13.25421
Fxa4Dg101409	0.0	7.84866	0.0	6.018312	0.0	5.960977	5.301746	3.136392	3.704487	7.843856	8.869342	8.783481	3.8775	2.522987	3.197651	5.226883	6.261277	6.539763	0.0	0.176553	0.697632	0.859047	0.477559	0.084221	2.504126	0.0	1.639596	4.437343	7.406388	0.0
Fxa4Dg101403	0.363564	0.0	0.428143	3.661747	2.895318	3.234216	3.014792	3.010301	1.570125	1.072397	2.360599	3.190519	2.079738	3.168856	1.857139	2.065848	0.881067	1.050419	0.260824	0.189388	0.0	0.130627	0.290912	0.219696	0.230198	0.141271	0.135293	0.0	0.0	0.421602
Fxa5Bg101807	1.400101	1.751876	2.146914	1.789264	2.901047	2.430651	1.486708	0.81108	0.549191	0.965567	0.889825	0.274454	0.978278	2.688706	1.804903	3.230014	2.766562	3.186475	2.25478	3.149164	2.045045	1.995227	1.27431	1.844438	3.679182	3.968979	3.340326	3.80841	4.620836	6.545475
Fxa7Ag203326	7.546249	6.733379	7.619491	5.059438	4.779764	6.187737	3.122017	3.180238	2.547738	5.471144	3.675298	3.936822	3.402152	5.446629	4.905088	3.76	3.748001	5.057996	6.502075	6.987398	6.986617	5.449296	6.569248	6.595606	5.109127	4.737456	5.864212	6.851067	9.911495	5.825176
Fxa7Ag203322	2.870804	2.669125	1.936359	5.260718	4.302887	4.958312	3.833584	3.629304	3.061947	3.22772	4.899828	3.790884	3.564293	3.031876	1.902068	5.48631	6.001779	6.454936	1.588051	0.909399	1.287124	0.706551	0.96398	1.155643	0.577954	1.479635	0.876761	2.509026	1.976063	2.382495
Fxa7Ag202493	8.684281	2.527565	10.872406	11.047954	17.972834	7.90834	0.548282	0.227136	0.0	0.071354	0.432622	0.363409	0.641518	0.348915	0.195552	8.394723	1.4007	2.421892	0.216446	0.500071	0.402332	1.247809	0.08094	0.274875	0.247484	0.417814	0.47692	0.639348	0.540377	1.135734
Fxa5Bg100044	22.393106	19.325953	21.419979	36.540825	49.480431	38.203625	93.217033	58.250679	66.148117	74.914001	101.807068	70.149063	60.763004	69.061432	54.331482	79.197319	92.185745	91.25927	10.004603	15.500808	7.44183	15.888461	9.09186	13.54599	11.693457	13.125118	11.645352	28.030708	22.061796	24.220587
Fxa5Bg100042	12.753825	17.68128	12.404036	25.72291	14.604947	12.819459	19.466658	14.673785	22.92148	12.447759	10.902143	18.412477	13.599311	14.495579	17.925631	18.019947	11.638188	12.677606	6.102804	17.71755	8.16661	16.838261	15.477336	24.97547	3.2963	2.818483	5.388668	6.371927	2.974359	4.540202
Fxa5Bg100043	0.56612	0.603346	0.39816	1.992428	1.603915	1.564553	0.824519	0.82996	0.59658	0.457151	0.599531	0.690401	1.051693	1.890303	1.453758	2.002102	1.727454	1.551493	0.463196	0.214284	0.276453	0.357184	0.153944	0.349531	0.326646	0.442029	0.468066	0.464953	0.520689	0.488769
Fxa5Bg100041	0.128842	0.139252	0.194488	4.815918	11.480388	13.248814	14.545141	3.985909	4.925778	47.289444	28.000288	19.1096	15.787113	20.844107	20.782005	57.198524	97.754669	127.046837	0.222793	0.055499	0.029394	0.052357	0.0	0.0	0.021584	0.038241	0.0	0.678048	0.403327	0.549769
Fxa6Ag105108	4.473139	5.426262	5.596463	3.232799	4.933393	2.684194	7.034862	6.899255	6.568198	2.835505	6.563486	3.273748	5.356491	4.105646	3.435198	2.445075	2.37555	2.360862	5.731893	10.716328	6.558463	15.265763	9.835376	8.871893	5.417023	5.191538	7.669099	3.045709	5.114082	2.952539
Fxa6Ag105109	0.380464	0.34739	0.324002	0.315173	0.557815	0.337061	1.062063	1.998036	1.692942	0.442114	1.038443	0.575986	0.278465	0.398501	0.404004	0.455829	0.629357	0.215282	1.652421	5.298989	1.994473	11.453885	2.66738	2.702748	0.321784	0.262233	0.704733	0.380187	0.163002	0.442705
Fxa6Ag105102	1.768544	3.802508	1.645131	2.135311	1.145661	1.597888	15.657272	20.379257	23.142036	2.208329	11.249957	9.654736	13.775002	9.535805	12.048578	1.465584	1.69449	1.918013	26.589462	22.080521	33.649506	21.389338	16.792877	22.936783	14.926798	10.100628	18.687912	1.960503	2.126594	4.917212
Fxa6Ag105100	0.508852	0.236229	0.38171	0.0	0.0	0.338953	2.261353	2.746036	5.165905	0.313413	1.755845	0.74895	0.227972	0.654611	0.0	0.050208	0.0	0.211238	3.567671	5.934173	1.916759	6.830181	7.227847	5.56636	1.600076	0.681029	3.382375	0.457712	0.124193	0.0
Fxa6Ag105101	10.723384	28.513371	8.207145	6.173762	4.605722	3.878315	181.784744	234.781128	244.360107	59.243	188.064499	168.119186	162.123138	88.070198	127.890152	2.258328	6.502712	14.037789	314.758453	283.585907	426.765472	321.183868	269.767456	278.259186	228.147827	101.998688	242.364258	15.342189	22.160355	32.004646
Fxa5Cg200880	0.544185	0.32523	0.784421	1.249288	1.250259	1.302201	0.198029	0.335484	0.205224	1.342413	0.426423	0.377535	1.311274	1.065639	0.940588	1.281137	0.938867	0.741868	0.077519	0.0	0.219208	0.0	0.162061	0.145169	0.358684	0.428496	0.293834	0.576323	0.752752	0.651919
Fxa5Cg200882	1.732139	1.785908	2.141287	1.434727	2.288836	1.125229	0.540917	0.609486	1.269062	0.424991	1.334966	1.173386	0.54569	1.110961	1.118054	0.745431	0.826599	0.270618	0.819351	2.383044	2.70173	2.093487	1.34771	1.848394	2.767733	2.144597	2.504323	1.692167	1.953299	1.591235
Fxa6Ag104853	2.018225	1.835133	2.021546	0.403234	1.061976	0.720049	0.743599	0.746723	0.370694	0.83363	0.592658	0.419476	0.347533	0.776049	0.560812	0.85081	0.951481	0.66455	2.190966	2.131107	1.934958	2.612952	1.512797	2.357806	1.937404	1.53133	2.207036	1.726115	2.55853	2.372257
Fxa6Ag104851	6.174575	5.034079	5.406989	11.9973	9.566535	12.304563	4.546462	3.967382	3.561354	6.820516	5.921379	6.238438	5.496337	6.543804	5.116879	9.971657	8.613069	8.973619	2.322834	3.12149	2.055219	3.592619	2.948516	2.294817	2.42535	4.252908	2.604713	6.69584	6.03979	5.866295
Fxa6Bg102287	3.028934	2.320208	3.785151	4.580766	5.362096	6.462417	17.942905	26.697567	13.793927	8.736377	83.369652	49.14851	8.049953	3.638515	2.797199	4.955769	3.8034	4.786093	3.75446	6.354902	3.770757	16.602537	17.153751	17.44643	0.463749	2.139544	0.958696	1.231628	0.626805	1.39685
Fxa1Bg201211	14.452929	9.185614	14.557384	12.317163	21.8955	15.361938	16.009319	21.035894	14.802809	14.874581	33.584587	26.806139	20.389334	27.084633	17.60743	11.381075	9.330729	9.344816	24.083801	32.709797	27.576839	67.098091	78.953461	81.929482	48.788891	34.710461	28.356649	13.58831	6.163772	8.660418
Fxa1Cg102067	0.482919	0.209361	1.340657	4.738693	4.509789	3.905507	1.167733	1.538241	1.539884	2.627419	0.968778	0.553118	2.666058	4.45295	3.294857	4.158571	3.645661	1.537441	0.741826	0.519857	0.717169	0.39336	0.264403	0.256711	1.391636	1.213144	0.177935	0.452488	0.344083	0.911169
Fxa1Cg102063	17.529087	19.259377	15.57247	11.155067	11.928113	11.090281	15.684854	22.834524	21.748823	13.596226	11.430104	21.806343	13.284575	13.89559	12.686154	17.52326	17.268435	14.590215	67.682922	62.617546	59.612888	44.018761	69.003494	84.714279	73.706696	45.190731	72.330887	25.58522	22.362955	21.257298
Fxa5Bg103535	15.875867	17.453295	13.242633	8.178719	12.927021	8.683485	2.574097	4.881098	1.728346	6.872324	6.132052	3.7553	3.919649	11.190583	7.793849	12.16698	9.74548	5.967741	3.028566	1.577597	3.280113	1.284271	2.686316	2.476722	5.030284	10.2796	5.695571	19.748453	11.124302	13.929872
Fxa3Cg101748	7.062569	6.376246	6.280666	0.0	0.0	0.0	0.0	0.30537	0.0	0.0	0.0	0.0	0.0	0.0	0.0	0.0	0.0	0.0	5.170158	2.290995	6.000539	3.007226	2.787578	3.486161	4.055109	5.570229	6.997905	5.194737	5.670527	5.802917
Fxa3Cg101742	2.036281	2.094487	1.389939	11.371165	10.339964	14.593274	0.0	0.0	0.0	0.0	0.0	0.0	0.210352	0.0	0.0	13.051471	2.218956	2.389139	0.0	0.0	0.0	0.0	0.0	0.0	0.260536	0.0	0.0	0.322767	0.681035	0.819209
Fxa3Cg101747	6.471066	7.190835	7.97246	7.442687	6.136465	6.947231	6.47997	5.946437	5.466148	6.602169	5.677174	5.716612	5.620553	7.648828	6.027014	9.141732	8.217099	7.077018	2.562517	3.167366	2.324439	3.492252	2.390609	2.098975	3.572535	3.017981	4.574398	6.654669	5.825725	5.76848
Fxa2Ag103072	1.85344	1.812847	2.589971	4.896947	2.659705	6.817027	0.0	0.214931	0.0	0.346895	1.073945	0.376972	0.0	0.6387	0.150354	13.403566	14.019844	7.90185	0.0	0.0	0.0	0.0	0.0	0.0	0.0	0.522975	0.304149	5.828083	5.61842	4.091006
Fxa3Dg201806	38.390839	26.905977	44.838779	80.65554	95.226166	78.332947	84.124855	91.473587	93.305672	74.779701	58.517975	83.949608	76.976761	70.975426	73.219437	71.390282	47.961533	42.431793	39.789673	39.749405	39.623489	36.104172	36.583179	40.474976	33.495953	31.704659	34.37772	19.107391	33.482594	36.751617
Fxa3Dg201807	207.108765	232.746826	175.043747	113.043678	89.844215	92.360725	0.597692	3.265444	0.484562	24.496656	3.534878	8.076435	2.681817	13.286563	6.51129	51.028824	12.912255	24.815905	2.017344	2.272091	0.800989	1.076073	1.836067	2.267149	4.913909	22.40201	6.642431	31.966448	36.723286	41.310425
Fxa1Bg200654	0.289276	0.0	0.047185	0.055047	0.073743	0.0	2.145447	3.02202	1.548814	0.553633	2.596367	1.011022	1.316887	0.349301	1.207674	0.052295	0.414719	0.259745	0.0	0.442056	0.484879	0.315951	0.69506	0.887182	0.301443	0.730134	0.66946	0.371412	0.153752	0.0
Fxa1Bg201529	1.469801	1.469851	0.920415	3.414315	4.547984	3.44333	23.909218	22.982224	24.324755	10.952389	21.269238	15.550895	18.272022	11.446628	16.026934	6.324412	11.642422	8.982137	20.883175	28.590578	27.063313	36.555733	41.336178	31.895121	19.166471	14.59192	31.731014	5.834068	5.313635	4.129003
Fxa6Ag101848	0.857282	1.089347	0.869277	0.0	0.0	0.0	0.069006	0.0	0.0	0.0	0.0	0.052408	0.0	0.0	0.0	0.0	0.0	0.0	1.144538	0.911883	0.841702	0.559056	0.445377	0.457112	0.813831	1.059868	0.782502	0.814404	0.613594	1.013679
Fxa6Ag101733	3.338209	2.633765	2.409199	0.0	0.0	0.077054	0.0	0.089894	0.062719	0.0	0.0	0.033545	0.069581	0.164941	0.0	0.0	0.0	0.0	1.428415	1.396167	0.932	0.771801	0.8324	0.878746	1.859298	1.861933	2.084799	2.230805	2.122388	1.816052
Fxa6Ag101732	0.689682	0.491077	0.544075	2.02978	2.353638	1.805834	1.316462	1.819858	0.832527	1.490383	1.48716	1.12189	1.710722	2.509937	2.169033	1.763299	0.823513	1.266343	0.484014	0.0	0.222034	0.233277	0.062636	0.0	0.501359	0.589876	0.386894	0.750534	0.652739	0.655619
Fxa3Dg201621	7.269289	9.11907	11.08455	2.946347	5.507832	3.903846	4.827935	5.034968	3.751212	16.292345	7.46337	4.738758	5.802863	9.243906	6.897649	5.091898	3.235653	3.437428	8.123485	9.101878	6.204758	6.874946	13.867998	9.886193	6.942286	6.584471	10.826651	10.759903	7.198169	6.906015
Fxa3Dg201623	47.794861	64.334007	46.152992	22.449902	26.8785	28.362829	14.685287	16.87195	16.190014	17.512812	16.10644	13.341523	12.852429	14.558007	15.693231	25.550549	26.411831	27.726612	28.737537	33.578522	27.295305	35.822739	34.606094	35.186398	25.379967	27.905857	22.110394	51.31992	40.447346	38.882702
Fxa3Dg201624	2.813978	1.564788	2.818141	0.508284	0.587233	0.368207	0.722645	1.292601	1.832354	0.274305	0.530463	0.843479	0.396198	0.166341	0.097481	0.353085	0.368208	0.958889	4.05362	5.864475	4.500854	6.083424	4.280524	3.498019	1.628576	2.446967	2.306797	2.81276	2.181824	2.737239
NewGene_6778	1.260915	1.148088	1.711546	3.392525	3.348577	3.425505	0.989675	1.698318	1.89679	1.888889	2.107629	1.755596	2.042008	1.76699	1.416745	3.2270309999999998	3.341285	1.561911	0.660135	0.742868	0.458765	0.920961	1.09391	0.384688	0.848716	0.595545	0.887932	1.071691	1.168585	1.698169
Fxa3Bg202009	20.265478	13.147369	33.761898	0.296507	0.264326	1.723688	0.97621	0.189912	0.516605	0.76158	0.533162	0.665849	0.566903	0.927099	0.449519	1.038247	0.793296	0.937291	14.89195	9.31334	10.193452	9.787887	13.484421	10.855811	15.464038	14.904981	11.467829	17.518585	18.839798	15.372367
Fxa3Bg203353	18.35471	8.871577	21.957697	24.814829	30.450708	26.183979	11.552567	15.775509	10.95787	26.391478	15.083182	15.935987	12.331256	14.058221	7.555844	35.124454	14.918663	13.245933	2.730831	2.851318	2.323573	4.029204	8.637092	3.745082	10.561704	10.96296	7.235579	7.334341	5.501628	4.069246
Fxa3Ag100467	24.187302	14.451003	19.906231	28.019699	37.347637	21.276894	52.009743	38.188042	57.330414	71.205498	68.008842	58.440697	62.468185	73.415932	72.477043	30.578856	22.157427	41.662918	41.20763	22.528988	25.662004	15.950639	16.449648	13.656453	35.023258	51.433636	28.649912	29.680088	21.428352	30.447041
Fxa4Ag100435	0.27999	0.602811	0.658554	1.535295	1.060629	1.311661	0.242411	0.306804	0.299818	0.216626	0.838072	0.540651	0.279817	0.47897	0.190418	1.562901	0.754912	1.671505	0.529043	0.585287	0.214678	1.328271	0.512033	0.74566	0.200259	0.085372	0.083265	0.429266	0.126679	0.362842
Fxa7Bg201548	1.437124	1.157955	1.536349	0.453458	0.598959	0.684938	0.125019	0.260312	0.138903	0.165782	0.505563	0.0	0.159793	0.139221	0.189296	0.336766	0.304931	0.099154	0.157906	0.319651	0.456076	0.349295	0.200973	0.16321	0.571015	0.259851	0.577801	0.368039	0.209152	0.334521
Fxa7Bg201547	0.993733	0.191725	1.684098	0.323054	0.827799	0.897062	0.418206	0.044151	0.173307	0.182856	0.193191	0.144782	0.31466	0.225739	0.243616	0.287576	0.312729	0.108415	0.112815	0.307995	0.293207	0.137537	0.1675	0.127666	1.034384	0.662745	0.619375	0.896642	0.857002	0.873496
Fxa7Bg202011	9.836543	7.975803	11.615368	8.521313	10.025064	9.118866	2.043868	1.968193	0.861478	2.449445	1.202932	1.119593	2.525723	10.401694	4.715018	14.705506	8.721889	6.070893	0.278613	0.62878	0.185493	0.259252	0.355593	0.055203	2.160361	5.451987	3.923948	10.016104	6.297012	6.539472
Fxa1Bg202240	8.311804	6.354149	7.595689	10.400187	8.359499	9.230104	16.818316	16.308298	12.119568	8.65275	13.589005	9.74726	5.622116	8.615233	7.021478	7.212083	8.608907	7.542212	2.061163	4.911145	3.095204	3.93091	4.148717	2.632203	4.528218	6.845776	3.600608	7.042074	6.346414	6.688537
Fxa2Cg201899	2.200314	1.119542	1.47489	1.966111	1.277067	1.85814	0.285271	1.04783	0.0	1.320492	1.24354	0.242522	0.169807	1.001294	0.316023	8.423476	10.224733	4.692915	0.0	0.186395	0.0	0.023221	0.0	0.0	0.193845	0.264422	0.138992	2.184759	1.988149	2.615569
Fxa3Dg201332	15.643887	18.331306	15.257674	25.183943	27.487658	27.936646	16.248888	12.994762	12.233273	26.261259	18.280138	21.792685	22.104025	28.564714	24.026945	29.254732	26.031424	24.460011	5.234064	6.078644	6.462504	4.493917	6.946723	4.065406	17.874107	23.292088	19.667719	27.267523	25.35391	21.509935
Fxa2Cg201894	13.957306	11.139198	16.135233	15.927017	14.774526	17.028524	4.503223	4.396768	4.41003	6.546765	5.912014	5.741098	7.613249	6.546808	5.94423	10.466372	5.616911	6.145671	1.692688	2.113936	2.714104	2.726158	3.0999	2.282602	5.307108	5.604032	5.16903	7.266824	6.866987	5.884829
Fxa2Cg203004	3.00826	4.447153	2.088736	5.735386	5.714694	4.662451	1.136982	2.545491	1.72767	4.542304	3.327813	1.894612	3.442168	4.352613	5.308127	7.020911	5.104848	4.136055	0.530022	0.748446	0.592023	0.452297	0.543536	0.551679	2.132643	2.063093	1.841603	2.369466	1.63346	2.636384
Fxa2Cg203003	2.699648	2.798969	2.310186	1.077606	1.415289	1.912277	1.272197	1.722372	1.352129	1.089191	1.674289	1.200864	1.030584	1.071842	0.413513	0.448087	0.781732	1.409824	2.089829	2.452543	1.503485	4.330448	3.163605	2.611976	1.512913	1.201449	1.247827	1.638688	1.274867	0.718406
Fxa6Bg104329	23.301271	33.297245	20.18545	28.234631	29.132753	30.718542	45.9104	60.037624	35.147751	96.352135	69.103767	63.601418	46.227726	74.716934	41.848831	85.147743	197.73732	167.351868	18.696751	27.402075	22.077791	11.618389	11.739193	6.170245	61.992939	100.476074	57.824493	109.824257	140.709778	150.30249
Fxa6Bg104325	18.432652	10.883972	26.58938	57.669094	62.988991	65.81913	4.07305	9.229896	2.564306	11.301868	2.901544	2.303491	1.439702	2.804665	2.628859	1.463192	1.637634	1.323752	0.513331	1.366358	0.767749	0.564259	1.780341	0.967477	1.454126	2.066303	1.647272	1.79643	0.970256	0.671492
Fxa6Bg104321	1.227207	1.124674	1.113198	2.032074	1.793164	1.580659	0.812603	0.72794	0.838932	1.095969	1.123391	0.743704	0.570226	0.55896	0.705123	1.701545	1.044755	1.200658	0.477734	0.427599	0.417942	0.604932	0.76669	0.551921	0.356197	0.375623	0.46465	0.451034	0.292263	0.515214
Fxa1Dg200800	169.101791	171.401703	129.965225	113.028191	126.7687	144.147537	282.901001	308.355438	211.836411	113.233673	289.98584	170.853943	142.6884	161.500198	104.310806	234.972275	241.512207	202.0905	532.72998	763.745117	479.116119	545.177429	470.71637	375.486359	231.0	287.124298	230.51564	103.123001	123.569031	211.733459
Fxa7Cg103077	4.496939	5.345104	4.291469	3.824632	4.210732	3.171384	2.361591	1.840105	1.77279	2.192477	1.706789	2.30255	2.346378	2.81867	2.900236	2.396711	3.079307	2.337202	4.786377	4.708227	3.499432	5.553345	5.10713	4.314875	4.802301	4.638849	3.815339	4.507533	4.836275	4.917543
Fxa7Cg103075	9.861215	8.853698	10.726763	53.682377	27.849552	48.685459	13.867006	13.41436	13.569175	55.260838	25.74124	33.274757	32.255306	30.739344	33.059528	2.476383	6.117385	5.933087	13.0993	16.696592	14.345236	21.959204	32.400517	26.952164	31.645311	23.989162	24.777166	6.877328	7.347189	8.195282
NewGene_4199	0.807279	0.463934	0.704622	0.0	0.0	0.0	0.0	0.0	0.0	0.0	0.0	0.0	0.0	0.0	0.0	0.0	0.0	0.0	0.272861	0.33079	0.460276	0.217413	0.096496	0.229909	0.316599	0.716435	0.39144	0.770315	0.622307	1.212104
Fxa7Bg200628	5.37995	6.93264	4.221399	9.577555	7.977857	8.070038	1.721603	1.866018	2.004804	5.708816	3.849979	3.725797	4.661032	8.014816	4.461463	5.184871	5.596305	5.662987	2.410362	2.564543	1.844948	4.751348	1.802154	1.67197	1.955987	3.605049	2.274321	3.104544	2.938428	3.31603
Fxa7Cg100527	4.506781	6.020935	3.662916	9.466125	9.436943	10.92777	0.805544	0.791321	1.099428	4.275668	2.434719	1.526046	1.431688	3.812223	1.717001	4.746128	4.172328	4.297565	1.215418	1.387735	1.779135	1.616429	0.739954	0.961638	2.179197	2.033592	1.255932	2.702328	2.19891	2.600943
Fxa7Cg100523	0.294476	0.156015	0.566153	0.64945	0.913439	2.230138	0.077725	0.293869	0.0	0.0	0.510566	0.231294	0.0	0.08368	0.0	1.237449	1.521119	0.944452	0.0	0.0	0.0	0.0	0.0	0.0	0.0	0.013502	0.0	0.113218	0.09716	0.0
Fxa7Cg101694	13.743555	19.413456	12.781094	7.373911	11.338486	11.074665	17.715832	17.908752	14.714063	22.627966	18.321194	15.741423	13.267517	17.408588	16.279997	20.233053	26.741913	24.150217	43.613823	50.433239	47.135281	61.564419	51.462658	42.926414	32.684875	24.836166	30.490442	30.397097	26.137417	26.72233
Fxa5Ag200085	1.907424	2.231275	1.704382	9.643289	9.540478	8.592659	9.507444	6.801898	8.404552	10.412817	6.88127	9.239602	10.831246	8.975002	10.117486	10.017868	11.711008	14.723188	1.634025	1.302079	1.732626	0.956333	0.888896	1.352009	1.249973	1.357833	2.18021	3.288461	2.867527	2.267131
Fxa3Ag101771	115.203789	89.51442	124.374138	82.682137	91.179756	69.346947	86.211792	95.279449	92.191925	70.441017	89.858795	81.823288	81.451126	63.512592	77.587334	79.665329	58.296757	49.033581	186.818939	225.631226	170.188339	201.527573	179.375809	192.354111	82.902565	70.999672	92.6464	73.819206	92.764	99.876282
Fxa3Ag101775	6.115296	4.774432	6.798216	4.174683	4.812897	4.158078	1.238128	0.585426	0.246959	2.359145	1.9111	1.05258	1.004708	2.613686	1.540383	8.394068	6.871384	5.45354	0.214693	0.593866	0.531509	0.533243	0.452982	0.295748	1.407009	2.668057	1.635463	4.915838	5.441206	5.680265
Fxa3Ag101776	0.23876	0.412179	0.385831	1.046121	1.227787	1.242378	0.536171	0.433737	0.459047	0.815102	1.100229	0.539588	0.889898	0.667816	1.000923	0.880661	1.148306	0.954339	0.272137	0.109677	0.160043	0.216685	0.28141	0.128544	0.165681	0.260762	0.356493	0.4445	0.516273	0.327131
Fxa6Cg104114	0.566136	1.083344	0.371454	0.434417	0.307745	0.137844	2.370434	3.644487	3.402444	2.657243	2.934559	2.302196	1.550112	3.424071	4.270384	0.237757	1.447573	2.029292	15.866458	37.522469	14.882997	37.458302	21.096117	21.361652	2.930208	6.987286	4.371355	2.510958	1.786835	0.953737
Fxa6Cg104117	0.0	0.181082	0.087567	1.039168	1.530115	1.135352	0.0	0.0	0.0	0.0	0.123093	0.0	0.0	0.153023	0.0	0.500759	0.677798	0.835133	0.0	0.0	0.0	0.0	0.0	0.0	0.0	0.0	0.0	0.154896	0.0	0.0
Fxa6Cg104118	41.123871	19.059185	71.384254	61.038128	49.142567	76.653824	2.687978	5.01682	1.246403	6.603706	13.739429	6.531323	5.280101	12.088009	2.611659	138.912537	89.135399	85.861145	0.083516	0.983869	0.0	0.110196	0.0	0.0	0.363987	0.540529	0.24407	17.845133	20.468369	10.522351
Fxa7Bg201972	0.799907	1.038037	1.037473	1.63135	2.21606	1.504565	6.064719	3.602035	3.848266	4.688361	5.480966	4.377675	6.141626	7.531056	10.644006	3.178958	4.60536	4.076307	0.788631	0.69324	0.832267	0.786547	0.745403	1.013087	1.154694	1.584332	1.899736	2.248323	2.130036	3.094021
Fxa7Bg201970	10.422194	10.757828	7.356061	18.846895	14.780124	16.193287	4.198524	5.41266	3.479074	8.71349	6.346698	3.537924	5.337251	8.847438	5.608701	18.269629	13.013793	6.92759	2.24622	2.695401	0.885026	3.44736	1.696294	1.815811	2.510851	2.474218	1.203768	9.508918	7.945074	7.498523
Fxa7Bg201977	5.290495	4.543292	5.531294	2.622522	3.376997	3.485626	1.607165	1.442856	1.738405	1.776475	1.812269	1.621156	1.591248	3.02983	2.030066	3.300741	4.243215	3.092023	3.811983	2.935365	3.058011	2.771831	2.431683	3.070476	3.676208	2.939448	4.086887	5.68737	4.604342	5.233666
Fxa6Cg101381	61.361633	68.105888	52.988701	45.320312	49.808449	50.690426	104.532928	113.150223	117.375313	77.362846	46.143272	88.185287	90.792313	71.916069	95.821892	67.908554	60.196468	88.458946	129.037491	126.310036	143.296082	133.947266	140.819702	147.877274	112.20993	89.500076	113.694733	76.389473	82.507935	77.295837
Fxa6Bg103899	6.679926	4.749991	6.439671	7.211499	8.671618	7.944261	4.143761	3.472606	3.49748	4.616267	4.852336	3.445778	4.897085	5.273817	5.012387	9.129093	6.643499	6.119142	2.062813	1.162099	2.124989	1.060732	1.784413	1.999471	3.158998	4.580624	3.668684	5.369119	5.879363	6.301798
Fxa6Bg103890	0.441624	0.550549	0.309368	0.394588	0.114986	0.559368	2.631166	3.739356	2.812702	0.849595	3.787921	3.189661	0.345935	0.08553	0.739852	0.048228	0.765779	1.119837	8.358229	14.449149	5.28964	15.245251	8.051036	7.786642	1.919994	1.616446	2.863783	0.998969	1.271143	0.0
Fxa2Dg201717	0.596029	0.441686	1.302897	0.887478	0.800387	1.12574	0.439	0.133184	0.48707	1.087091	0.558682	0.732005	0.480434	0.667217	0.606882	2.184024	2.009095	2.075255	0.113245	0.04833	0.014261	0.208166	0.072272	0.2384	0.069119	0.201824	0.269652	0.457347	0.484152	0.697695
Fxa2Dg201716	27.759356	102.436478	15.259465	7.18299	5.64256	5.74759	1009.568665	812.911743	962.155212	738.045105	865.513306	823.541504	1079.369629	798.297119	1160.25	26.853058	206.922592	269.25293	1426.984375	1150.394287	1471.481201	1103.890503	1449.569824	1409.251343	1510.882935	1262.635132	1537.077637	336.320129	329.880035	499.886963
Fxa3Cg102341	51.139507	50.553013	58.58596	24.032732	21.566006	21.13859	9.930598	11.086996	11.909899	21.033964	14.259089	12.047578	9.066098	7.551498	9.698887	4.576492	10.244844	6.215753	31.135599	22.642925	29.152151	26.227364	35.084515	38.03521	25.555712	18.039293	27.052835	13.675088	11.291457	8.377246
Fxa2Cg202159	16.322954	16.493717	8.242353	3.94674	2.401422	5.266738	0.281017	0.0	0.085736	0.152534	0.198628	0.214537	0.090947	0.08573	0.0	0.673247	0.193914	0.517401	0.058673	0.080819	0.610442	0.290102	0.106495	0.0	2.958997	5.618093	1.347999	5.84423	7.82915	3.447382
Fxa2Cg202150	2.840938	4.384367	2.996434	1.436589	1.231434	1.415446	0.244649	0.317673	0.479579	1.527206	0.584277	1.066003	0.785454	1.597718	0.75248	1.593773	1.717662	1.871227	0.583909	0.612724	0.715386	0.923542	0.80884	0.519321	0.935307	1.720944	1.877376	2.743562	2.08825	3.208864
Fxa5Bg101460	1.764184	2.363824	1.898077	2.682071	2.624771	3.758013	0.048294	1.035588	0.047965	1.508875	0.695145	0.398495	0.536005	1.217777	0.560928	6.93864	6.749487	6.061654	0.0	0.412446	0.0	0.215119	0.084446	0.0	0.674655	0.131139	0.200242	2.013079	1.373165	2.659292
Fxa5Bg101469	0.505502	0.655353	0.365623	1.218137	1.129056	1.013936	0.0	0.0	0.129256	0.0	0.0	0.098603	0.156643	0.30312	0.81345	0.39571	0.455614	0.794992	2.615786	2.215488	2.908586	1.749821	3.369553	4.839715	0.85628	0.588841	1.336844	0.48094	0.705124	0.247469
Fxa5Bg101468	11.048461	10.68365	10.530963	11.645926	14.04744	12.01343	7.63976	5.998212	7.266103	8.653101	7.514655	5.577508	9.410283	13.738501	9.422461	12.146759	11.313729	9.178946	2.964573	1.909562	3.200216	1.640189	1.720895	1.630343	5.425007	8.907068	8.312893	11.809445	8.050908	10.867344
Fxa2Ag102538	0.447551	0.798129	0.650316	0.983297	0.920539	1.191926	7.971402	6.063749	7.046063	1.602795	13.495669	2.949426	1.462955	2.77172	1.339853	0.180024	0.398058	0.507043	0.579062	0.523937	0.973534	0.801094	0.210286	0.424268	0.48814	0.296859	0.643928	0.357197	0.235771	0.369696
Fxa2Ag102531	18.35264	10.096705	18.735504	29.973846	27.277443	36.248505	51.799526	41.060627	59.432854	60.330589	144.413559	104.800201	79.12188	40.04319	34.134266	18.445845	17.885408	19.505867	11.704207	10.900889	14.269891	16.680725	16.716618	9.392551	30.812788	15.512437	18.600229	6.430269	4.605445	7.131175
Fxa2Ag102536	16.568222	13.520144	17.755795	27.229099	25.777641	25.959223	12.282807	14.749834	9.417141	32.495441	24.990736	18.266771	14.659702	19.792339	15.922875	10.807497	12.965183	11.100342	3.963849	5.473638	5.878594	6.981772	7.067852	3.247842	10.052585	13.504589	11.382083	4.22097	4.802951	5.167791
Fxa2Ag102537	4.575425	1.911407	4.594458	8.777681	7.418922	7.557162	6.747068	6.110509	5.696105	6.285185	6.207457	7.176067	5.989523	7.178735	6.772282	6.193489	5.26928	6.050612	2.655777	1.676533	2.356317	1.988887	3.475009	2.695569	4.715583	3.555345	3.213747	1.971866	2.800891	3.732355
Fxa4Dg101392	1.452872	1.454714	0.922816	1.203256	1.410995	1.495647	1.220683	1.924002	1.330896	2.78849	2.745561	3.101026	2.118404	1.578101	1.726388	1.502466	1.392922	1.154286	1.667238	1.930212	2.562185	0.931634	1.320125	1.355796	1.262609	1.080235	1.882091	0.990495	1.825875	1.241589
Fxa4Dg101394	0.871379	0.773076	0.954987	1.216776	0.945786	0.85716	1.038133	1.128048	1.151693	0.958489	1.620982	0.666414	0.688093	0.870713	0.980238	1.077536	1.188933	1.451796	0.406531	0.61806	0.255959	0.467908	0.547273	0.30716	0.731204	0.858379	0.393842	0.50241	0.406645	0.81892
Fxa5Cg201042	24.170303	30.166531	28.913967	23.488213	24.531717	21.571932	10.787353	8.966023	5.879419	26.971661	22.387159	13.936417	15.115239	37.904736	17.636625	45.583401	84.978668	68.662193	4.371384	5.663163	4.813297	2.658675	4.633705	2.329499	14.10055	19.955153	12.78757	45.511879	35.326286	38.961575
Fxa5Cg201044	0.837193	1.038219	1.182953	0.295226	0.32322	0.215502	0.474417	0.684949	0.797842	0.323866	1.353917	0.44652	0.217933	0.250435	0.275204	0.681762	0.318285	0.721076	1.420644	1.748477	1.226538	2.514487	1.872425	1.716245	1.013931	1.476686	0.917581	0.649904	1.645534	1.965752
Fxa6Cg102517	21.774279	20.449966	16.425037	1.089321	1.38954	1.125457	0.979695	1.272333	0.587926	1.400701	2.74573	1.112498	0.415686	0.795977	0.875248	1.294495	2.980372	1.269639	19.560652	16.02162	22.837339	17.347605	36.394947	21.449554	10.807487	8.677726	13.331711	10.528298	12.700204	18.326668
Fxa6Cg102513	5.413592	5.963992	3.718806	7.003803	9.645743	7.295723	10.665526	9.272383	8.836614	12.109086	13.19774	9.970053	8.518992	9.362133	9.94028	9.208817	9.621816	8.728027	3.440258	4.33107	3.171142	6.003495	4.172049	5.262577	4.020093	3.762814	4.320217	5.237428	4.868383	4.591361
Fxa2Dg200042	6.718166	2.786509	7.546439	9.418795	8.022305	9.890675	0.545427	0.57053	0.279592	0.386579	0.175969	0.420549	0.333182	0.65529	0.7533	0.766605	0.585665	0.384196	0.834781	0.976386	2.315727	0.656204	1.056591	0.985503	2.472885	1.791663	2.045786	0.829697	0.948817	0.972745
Fxa2Dg200047	0.935206	0.386269	0.761908	1.611771	0.504324	1.014289	11.763088	2.008767	4.566796	2.183302	2.975832	2.306875	5.58547	1.998408	2.71509	0.127409	0.520587	0.18602	0.425	0.394368	1.208219	0.331027	0.206408	0.146279	0.859556	1.089684	1.583845	0.0	0.203574	0.111149
Fxa6Cg102519	31.0481	43.959896	31.417534	15.143567	17.432215	14.329958	3.56013	4.786349	4.749714	11.451041	6.276902	7.112161	6.848566	5.753843	6.392453	7.602074	6.74663	9.311366	6.404945	3.819473	10.477223	8.851699	8.846425	4.898889	13.371537	10.599167	9.264015	13.18067	11.372748	13.127784
Fxa1Dg201732	9.919397	14.440929	6.446157	6.398483	6.795927	5.653537	10.064016	6.792831	9.204985	9.86718	8.618963	10.211207	8.069503	8.836605	5.358716	0.334264	1.753966	2.569798	13.978082	13.058848	14.210455	10.826711	9.328933	10.97349	16.503613	12.661898	12.764359	15.176228	10.249699	7.93305
Fxa3Ag103199	0.740336	0.621821	0.568559	2.565606	1.584749	2.07524	0.597515	0.576801	0.735337	0.714379	0.755067	0.605075	0.845977	0.756419	1.033983	2.46391	2.552523	2.009311	0.270504	0.147801	0.199057	0.202902	0.272233	0.211702	0.178969	0.328902	0.179095	0.970794	0.912901	0.569216
NewGene_11029	1.032145	1.391606	1.419659	0.0	0.0	0.0	0.0	0.0	0.0	0.0	0.0	0.0	0.0	0.0	0.0	0.0	0.0	0.0	0.791632	0.632706	0.910996	0.455642	0.176163	0.11195	1.438054	1.752881	2.262083	1.402802	2.12383	1.497511
NewGene_11028	0.166978	0.372898	0.412912	0.0	0.0	0.0	0.0	0.0	0.0	0.0	0.0	0.0	0.0	0.0	0.0	0.0	0.0	0.0	0.577812	0.31869	0.578832	0.249955	0.164437	0.172281	0.480304	0.945413	0.956024	0.83267	1.07897	1.254501
Fxa7Dg100934	0.552444	0.791256	0.418835	2.659518	2.954641	1.714189	1.040146	0.794387	0.906402	1.546743	0.994488	1.224444	1.509078	1.976128	1.172674	2.365925	2.590267	1.96515	0.188043	0.108975	0.375115	0.028629	0.0	0.380698	0.0	0.319167	0.0	0.193834	0.513118	0.206725
Fxa4Bg100612	5.193683	6.595949	5.304461	6.641602	5.961751	6.776241	0.321677	0.831178	0.125401	1.31081	0.789003	1.059929	0.556038	0.992059	0.843602	4.150798	3.194264	4.465157	4.463169	3.973115	6.965981	4.937847	3.89928	4.609308	4.700648	4.361995	5.263613	3.06899	2.470455	3.141087
Fxa4Bg100617	64.168983	64.163078	67.865509	128.348938	157.12532	127.228424	40.012268	32.452454	35.313732	72.494156	36.397873	41.542	42.791195	70.147911	55.834454	46.792908	54.324635	43.874638	41.698723	38.147911	48.259686	29.859249	50.068058	45.285641	59.559227	67.66861	60.302498	54.429935	49.811451	48.131645
Fxa5Cg200314	0.287573	0.200532	0.302038	1.537083	1.757869	1.8744	1.874181	1.37311	1.25984	1.158635	1.643864	0.974741	1.210066	1.345703	0.766608	0.965238	0.847318	1.145808	1.086448	1.456003	0.159563	1.363475	0.59201	0.26685	0.233288	0.317327	0.091401	0.459819	0.216514	0.395015
Fxa5Cg200315	2.941482	2.874541	3.439723	3.222372	2.748414	3.674078	0.652707	0.815089	0.680865	1.246262	1.616942	1.25153	1.509113	1.377684	0.885765	1.714611	1.089893	1.209773	11.206865	8.760433	12.460352	13.968505	14.133591	10.119499	16.186115	10.460377	9.713041	2.670247	1.631321	2.210104
Fxa5Cg200317	0.949675	0.701097	1.218463	2.809596	2.580072	3.047215	0.361107	0.330932	0.28552	0.167429	0.211345	0.087771	0.115035	0.507612	0.11069	1.376113	1.116087	0.410275	0.194808	0.168967	0.20424	0.117388	0.42591	0.586418	0.260921	0.106471	0.230087	0.355916	0.359741	0.594158
Fxa5Cg200310	6.60534	6.468841	6.327553	2.233898	2.432127	2.167329	1.090717	1.573638	0.803006	1.654419	1.776406	1.814405	1.720296	1.989214	2.040556	1.758631	1.146541	1.881919	6.056744	5.434279	6.188641	5.431034	6.494477	6.592713	6.215118	5.855333	7.001266	5.334481	5.210238	5.562839
Fxa5Cg200318	2.995743	2.730246	2.878822	2.208978	1.87131	2.743143	1.263932	1.736154	1.272788	0.948015	1.460293	0.921944	1.502843	2.301488	1.653636	2.70599	1.471504	2.265191	2.661735	3.729446	3.4982	1.898599	2.502754	3.084044	2.497899	2.113439	2.546784	3.997374	2.958658	4.221293
Fxa1Ag100628	4.568044	3.880921	4.380599	5.819419	5.532503	6.135472	3.267723	2.79005	3.221594	3.854996	3.064925	3.147124	3.996968	4.336648	4.79727	6.576696	5.299941	4.432061	2.159558	1.694793	1.595652	1.620725	2.046001	1.502111	2.853287	2.690238	2.266196	2.362401	2.848999	2.764104
Fxa4Ag102918	33.74147	78.576996	6.792732	4.831661	6.570969	11.941703	4.824887	5.311654	4.779656	7.725529	7.682027	5.662329	5.785857	3.638284	5.018374	5.001549	6.740196	36.343258	2.597352	2.333257	1.988215	3.777642	1.942515	3.266483	2.243968	3.241565	1.66056	3.668621	7.053432	3.857159
Fxa4Ag100526	2.399678	2.020483	2.700008	1.783911	1.335397	1.020342	3.324981	3.081302	3.389978	3.348379	4.297664	3.462503	2.37367	1.687483	2.312632	1.721274	1.625743	2.497292	4.043667	4.550235	3.607469	3.581866	4.259617	3.579183	2.993112	3.770422	2.841786	3.266554	4.584445	4.456668
Fxa4Ag100522	2.17236	1.986494	0.723515	0.550844	0.26168	0.712567	0.276383	0.265428	0.176308	0.791858	0.663541	0.919081	0.565691	0.397727	0.364885	0.504108	0.942716	1.288923	1.135467	1.084258	0.548016	0.973403	0.579419	1.094331	0.860364	1.389793	1.017429	0.791202	1.303707	0.928682
Fxa7Ag202300	6.029578	2.171414	5.682696	6.401129	9.165658	6.943292	0.647531	0.685307	0.095192	0.309448	2.925304	0.86161	1.000271	0.643105	0.457483	6.290833	2.645767	2.719111	0.386795	0.342175	0.723742	0.104473	0.505517	0.199283	0.607002	0.768477	1.359925	1.092627	1.035491	0.553125
Fxa3Dg200441	10.654412	8.7921	7.169334	17.570185	16.255844	15.90479	21.991226	25.74012	21.299715	20.453955	18.155928	24.172386	24.320932	20.881212	20.591356	30.205029	31.008978	34.330185	20.677242	20.323318	21.818863	26.659958	21.706696	21.359659	12.068183	10.90812	11.26688	10.082795	10.418718	12.392103
Fxa6Dg104150	0.416221	0.61964	1.257616	3.134523	2.339072	2.500629	0.0	0.392458	0.0	0.234956	0.26375	0.671106	0.256166	0.160669	0.326117	1.630468	3.044714	3.397361	0.0	0.076473	0.094668	0.298251	0.0	0.0	0.185835	0.896838	0.0	1.186742	1.239528	0.273467
Fxa5Ag202486	42.198456	38.782784	37.511639	11.292638	12.768434	11.244515	5.873204	9.006364	6.418393	13.651455	7.460449	5.139419	7.281132	14.140917	11.080873	14.546022	10.972562	7.332396	19.592356	14.143608	21.559805	11.07854	13.798596	16.155146	28.580969	34.308586	32.76442	27.903326	31.232021	29.719
Fxa5Ag202481	190.166641	172.454391	229.632858	168.064667	191.919647	177.39566	90.861473	83.043404	64.895126	179.331879	115.593414	97.006187	108.936348	181.188736	127.444489	233.628769	259.831421	202.835724	54.900024	53.531033	59.19146	46.872089	55.711525	44.716862	102.609184	129.715637	95.83078	199.545425	196.364502	199.406464
Fxa5Ag202482	0.692166	0.638047	0.791072	2.03214	2.165051	1.806098	0.295925	0.112655	0.212915	0.395574	0.407738	0.105652	0.133476	0.90839	0.199782	1.002588	0.592398	0.479772	0.0	0.214109	0.073516	0.0	0.13396	0.171519	0.078535	0.1862	0.0	0.531939	0.421904	0.311018
Fxa4Ag101776	2.978756	1.559978	1.878443	0.588277	0.522002	0.710198	0.158015	0.448948	0.355022	0.207622	0.318486	0.49012	0.992423	1.280481	0.346399	1.853491	0.817378	1.347473	1.075758	1.599077	1.773144	1.043901	1.461195	1.237514	1.973857	3.580756	2.107159	3.774053	3.501144	4.016142
Fxa4Cg202567	0.0	0.088669	0.0	0.086885	0.064242	0.303827	0.115882	0.239667	0.13031	0.167273	0.13654	0.090168	0.023976	0.119025	0.03935	0.078338	0.129756	0.264515	0.169005	0.164793	0.170125	0.119656	0.128921	0.125016	0.336439	0.259136	0.260914	0.083791	0.026702	0.077817
Fxa4Cg202560	0.536453	0.160985	0.798727	2.579063	2.625674	3.101648	0.501847	0.09897	0.107099	0.316275	1.357193	0.379136	0.412166	0.246432	0.282065	1.429182	0.688112	0.6123	0.04652	0.0	0.165608	0.0	0.0	0.0	0.0	0.307334	0.145346	1.054942	0.441253	0.738479
Fxa5Bg102170	0.811481	0.378387	0.550952	0.670311	0.316128	0.370784	0.369018	0.37358	0.454891	0.660517	0.716443	0.482786	0.75603	0.636666	0.606493	0.324879	0.311389	0.379251	0.432658	0.403725	0.192528	0.343808	0.220328	0.52565	0.19961	0.799112	0.464336	0.572381	0.712026	0.919276
Fxa5Bg102171	0.395161	0.367357	0.927863	0.240491	0.360203	0.722657	3.984591	2.075093	2.04872	5.616395	5.992824	4.224915	1.401814	2.897059	1.233072	0.132364	0.720706	1.001603	0.422674	0.411118	0.199026	0.79832	0.586666	0.700695	0.677811	0.959747	0.625616	0.621465	0.464378	0.62087
Fxa5Bg102172	0.063789	0.0	0.0	2.546036	6.365241	4.312843	17.074245	15.188752	9.507084	6.117061	10.341078	8.549155	8.793406	13.077116	8.893041	2.62514	1.912491	2.755671	0.0	0.809847	0.0	0.334834	0.479658	0.230392	0.0	0.0	0.0	0.0	0.0	0.0
Fxa5Bg102173	0.964478	0.341582	0.55097	3.15253	2.324866	2.295777	2.372335	2.889997	1.761017	2.222818	2.339742	2.481201	2.685477	3.284239	3.406165	3.431398	4.478889	4.02884	0.0	0.336965	0.301583	0.45378	0.340303	0.314048	0.40604	0.904202	0.832809	1.352114	0.902835	0.664262
Fxa5Cg203037	7.891198	9.347667	8.620544	13.578343	15.312603	14.700713	7.39342	6.447959	4.830166	11.079515	6.394625	7.138031	9.712157	13.036672	10.202158	14.513078	9.046757	8.998032	3.363953	2.023896	4.415917	4.046386	2.633674	2.433687	5.031449	5.264968	4.572037	4.804801	5.106916	4.913509
Fxa5Cg202921	26.672731	25.638817	32.521816	128.420593	107.247795	126.265244	20.101686	42.074444	22.65107	78.660789	21.238813	39.492332	24.33909	13.41805	18.392214	9.419953	14.799172	7.956467	8.259301	12.337281	5.989634	18.163242	25.274019	17.795847	9.083351	7.581319	12.829214	0.616062	0.969822	1.861505
Fxa5Cg202922	120.123268	100.689079	132.301712	267.032013	222.716156	266.656677	43.417694	87.629456	48.435459	150.207047	41.019402	65.034393	45.376354	29.444784	35.892929	18.40921	26.071701	10.486539	33.170311	45.98682	30.804529	67.896225	84.720802	54.831295	38.343353	31.89213	49.355419	4.45258	3.966448	10.00086
Fxa5Cg202925	2.634935	2.393986	1.637093	1.079124	1.034856	0.672948	0.195836	0.120218	0.0	0.0	0.163657	0.182914	0.22309	0.199564	0.160192	1.162498	0.577862	0.745883	0.542353	0.31957	0.539144	0.733648	0.174175	0.233561	0.669725	0.817022	0.498425	0.62951	0.463951	0.393451
Fxa5Cg202924	8.730437	5.985078	9.702274	6.216971	4.747478	3.890044	3.246817	3.366498	5.06106	3.301591	4.667694	4.885125	3.20866	1.935004	2.339321	1.732618	1.503904	2.581484	5.258703	7.421566	4.986621	8.909294	7.766579	7.908389	3.984144	4.850423	3.357647	4.605145	5.392344	5.135588
Fxa5Cg202927	6.337472	7.495877	5.476343	3.880696	3.510561	3.403592	4.056777	3.11052	3.046599	2.440835	3.142893	2.135655	2.976693	2.707728	2.066122	4.133178	5.475517	7.304779	11.651632	11.433163	10.099657	12.648376	10.836425	11.238924	6.370614	8.779309	6.564444	8.886511	10.068724	9.91556
Fxa1Bg200489	1.394662	1.73716	1.491428	0.163168	0.512271	0.26501	0.304124	0.34812	0.370331	0.22072	0.423811	0.163026	0.405248	0.344148	0.094444	0.282507	0.251309	0.239545	1.806087	1.976036	1.64973	2.227378	1.568069	2.003876	1.31535	1.117013	1.109939	1.736489	1.569436	1.566313
Fxa6Dg100359	2.162387	2.094934	2.776804	2.953157	1.52408	1.993313	3.171135	3.818199	3.913792	1.663258	1.50526	1.537746	2.103933	2.647352	2.405106	2.36133	3.158863	2.533657	6.065357	6.888091	5.049733	7.90152	3.951515	4.460054	2.820164	3.718034	4.464417	3.400852	3.914191	4.003756
Fxa1Bg201753	47.656479	64.231277	38.58519	52.288906	66.670494	43.551994	60.085232	67.733696	71.471413	59.021679	59.254704	72.787933	89.318794	99.152138	81.505577	44.518433	43.926044	54.513237	71.170563	70.15448	94.169952	62.539944	76.855316	64.849129	110.533997	105.406281	95.351006	105.179588	100.7481	106.014603
Fxa6Cg103447	15.436828	13.699059	13.02642	23.859461	19.822008	21.227243	11.640057	8.155639	7.408088	19.287796	16.253622	15.889733	14.212612	25.403713	13.798361	42.64917	38.725838	38.67384	3.964031	4.00787	1.789504	3.537227	4.077429	2.274992	12.265165	22.629112	12.36376	20.134569	16.672379	24.853802
Fxa3Ag102379	0.109358	0.0	0.080239	0.146966	1.035135	0.369272	1.993713	1.774297	1.586644	2.940075	3.495887	3.080626	4.007233	2.106627	2.508658	0.240668	0.534643	0.486679	0.856418	0.3576	0.61061	0.632091	0.567652	0.259794	0.732071	0.562294	0.517106	0.050395	0.0	0.438775
Fxa2Bg203639	36.095196	32.046989	31.785707	18.1954	20.348955	20.348017	34.527206	37.445419	35.636147	25.602644	31.485134	27.802649	24.950504	24.849432	26.83004	20.272728	17.407026	20.652206	56.782585	56.258034	58.710526	57.97929	54.201298	61.066708	49.457237	48.640728	45.200058	36.415836	38.189697	40.811787
Fxa4Cg201591	4.973074	8.118411	4.387693	9.963572	7.508461	8.081428	6.540967	5.738581	7.014531	10.406309	8.402727	7.332724	9.760774	11.519429	10.201827	11.394593	11.643583	9.496907	4.820381	3.751846	5.218573	2.208292	4.650718	3.575601	6.198263	9.132279	7.446293	7.607629	6.75784	6.936541
Fxa2Bg203633	4.152359	3.378894	4.786858	1.757247	1.893397	0.918931	2.009169	3.330947	1.904386	0.838982	2.264912	1.469369	0.530765	1.665521	0.84892	1.636163	0.342731	0.835738	1.605558	0.390484	1.901402	0.587405	0.476679	0.533858	0.714852	2.231585	0.875991	1.380015	1.238443	2.807379
Fxa2Bg203635	19.735992	18.645418	17.008654	21.030838	22.350538	22.942165	4.52684	2.007559	2.335641	10.680647	3.842693	4.411336	6.549199	15.363001	8.105	17.676701	12.870112	10.786725	8.192472	8.01754	9.953627	5.600754	8.61404	6.832248	16.702887	20.39237	15.549172	19.791033	16.973913	18.683378
Fxa4Dg100252	14.986713	9.218201	14.490739	17.621973	16.169767	15.40632	14.117138	15.041722	12.694805	21.765831	15.490928	14.194406	19.345303	22.121861	24.69985	9.430732	8.839187	8.447585	12.359792	12.82688	11.09164	10.322659	14.209685	15.148461	21.056768	34.530964	27.510038	37.266884	59.300526	37.588226
Fxa5Cg200731	0.103911	0.08444	0.069713	0.0	0.115312	0.04039	0.0	0.022724	0.0	0.027321	0.011551	0.0	0.0	0.0	0.003037	0.024713	0.048176	0.023602	0.061057	0.066531	0.03836	0.064834	0.059335	0.035245	0.150889	0.151081	0.122754	0.173773	0.244903	0.139587
Fxa6Dg101007	3.014339	5.165006	7.192385	9.00024	8.345098	8.579552	0.042379	0.02693	0.0	0.340721	0.086219	0.219662	0.0	0.288668	0.098174	1.191717	1.161848	1.047717	0.109533	0.051127	0.0	0.04446	0.025259	0.022986	0.119337	0.171795	0.052646	0.631823	0.448308	0.312886
Fxa6Dg101001	1.044304	1.108117	1.202729	2.046314	2.726575	2.377267	0.310942	0.250609	0.214183	2.140676	1.752972	1.769154	0.927428	0.725434	0.369341	0.978065	0.634844	0.601414	0.0	0.046392	0.038315	0.669604	0.193368	0.292298	0.537775	0.505054	0.24754	0.444492	0.784099	0.519938
Fxa4Dg102606	5.631361	6.225543	4.780675	2.671843	3.946098	3.22621	3.500112	1.807013	0.865587	7.946579	2.241149	4.674357	5.540876	8.718435	6.691143	2.333677	5.31582	12.38236	0.396664	0.587141	0.520317	0.2291	0.08847	0.250284	1.34022	3.982497	2.567765	10.771502	11.751942	6.613806
Fxa5Ag201573	46.658707	32.647774	41.557915	52.26561	45.299995	67.175972	0.512985	1.218817	0.064254	5.04363	3.14519	2.301451	0.999285	6.44186	1.036151	18.718884	16.180952	9.838481	1.395015	0.421716	1.768507	0.460482	0.265724	0.656534	2.270973	4.653456	2.454656	10.48116	10.468264	25.963688
Fxa1Cg101475	4.100891	4.404775	6.502511	20.200119	15.259231	17.182026	6.677702	7.290695	7.356254	7.386058	5.852057	6.505548	6.011081	6.283246	3.954345	7.81683	7.305799	3.37631	3.623667	5.25807	3.459311	2.636889	3.285856	3.029147	4.206282	2.850745	2.315336	5.601501	4.679956	2.810804
Fxa2Ag103919	14.474541	12.806772	11.219761	5.97307	4.222028	5.340018	1.373166	0.974655	1.21651	6.781178	3.70659	3.051525	3.95642	4.874187	2.975077	1.249812	2.821638	2.788744	2.842834	2.509842	3.024833	1.189576	5.973944	5.036167	13.718333	24.783754	19.859768	20.468777	17.420736	13.416725
Fxa2Ag103918	0.877966	0.60652	0.668265	3.288408	5.700109	3.297664	0.596622	0.671811	0.667201	1.142666	0.413641	0.882039	0.352792	1.789941	0.667689	5.673269	4.216214	1.67016	0.0	0.093152	0.02253	0.275532	0.209694	0.186663	0.303681	0.503753	0.307765	1.440219	1.027769	0.724019
Fxa1Cg101298	7.286699	2.579103	4.127043	1.713882	0.640541	0.980976	0.0	0.0	0.0	0.0	0.061709	0.0	0.0	0.161893	0.0	1.406186	0.118963	0.286853	0.0	0.0	0.0	0.051962	0.292251	0.0	0.0	0.0	0.054437	1.068813	0.119569	0.443572
Fxa1Cg101294	7.233439	5.979613	11.806744	7.6438	9.31108	7.865935	3.075323	3.448558	2.726185	1.5603	1.092189	1.446104	3.525526	4.940769	7.029846	5.014549	3.336858	7.518073	1.346187	2.438436	2.415412	3.535655	3.724717	1.917525	3.231709	2.770241	1.872262	5.641137	3.732444	5.189052
NewGene_1768	0.241254	0.297566	0.0	0.0	0.0	0.0	0.0	0.0	0.0	0.0	0.0	0.0	0.0	0.0	0.0	0.0	0.0	0.0	1.118855	2.2904090000000004	0.842268	1.7406780000000002	0.720332	1.6036380000000001	0.464077	0.355986	1.2879110000000003	0.648092	1.116355	0.293333
Fxa1Cg102925	4.591315	4.054881	4.929253	3.413893	2.945469	2.412167	1.064879	2.804666	1.876665	2.434339	2.712637	2.130939	2.079024	2.716186	2.31612	2.5225	2.155693	3.264524	6.833682	7.026027	7.064426	5.062466	6.787668	3.671285	5.271547	5.827036	6.021029	5.440095	5.837296	4.728075
Fxa1Cg102926	2.373016	2.864639	3.514614	2.089049	3.218148	3.014905	4.40992	1.459514	3.394969	2.424681	2.699154	1.140781	1.318477	2.60468	0.926857	1.508696	1.436036	1.661669	3.249578	3.946625	5.111912	4.680839	4.164471	1.915162	3.377868	1.682461	3.100674	2.377743	4.118437	3.43398
Fxa1Cg102920	5.779426	4.109921	5.010362	3.404557	1.993062	3.304955	2.243824	2.261356	2.132551	1.827011	2.199724	2.668137	2.23912	2.387126	2.676047	3.00649	2.837298	1.958056	7.599719	7.80949	6.001365	5.319138	5.523857	5.523116	5.514977	5.761407	5.410686	5.421401	4.839446	5.412655
Fxa3Cg100378	7.144158	8.13124	8.837375	2.235208	5.281819	2.325034	8.93519	14.216722	12.296384	13.713314	5.379201	6.367434	4.435964	13.640063	8.478961	1.042593	7.023518	6.23484	19.508766	18.854483	16.933468	12.78064	15.355497	14.199499	18.885311	14.955703	22.614799	11.574722	10.17193	9.183821
Fxa3Cg100375	0.975426	1.144267	0.992758	0.0	0.218296	0.0	0.060297	0.0	0.054822	0.0	0.0	0.087655	0.0	0.067116	0.0	0.0	0.0	0.0	0.418145	0.293128	0.544535	0.428228	0.272592	0.488906	0.47037	0.966161	0.557064	0.876415	1.357823	0.697937
Fxa3Cg100374	6.424696	9.236968	6.40933	2.868715	3.517457	3.420979	2.572526	1.544648	2.229523	3.885997	3.522321	2.821605	2.393275	3.123853	3.604518	6.830452	5.244325	4.698759	3.924438	2.414848	3.720523	2.114854	2.52787	2.595716	4.563556	6.032103	6.429834	8.046885	7.818685	9.468962
Fxa3Cg100372	7.04191	9.739321	6.665523	2.226528	3.595205	3.45759	1.861191	2.111512	2.411469	2.013267	2.42189	2.087309	3.543875	2.942435	1.800661	3.084518	2.715113	3.025941	5.45293	4.002408	5.923424	7.141679	6.182594	5.122343	5.763408	8.164801	4.99825	8.92732	9.316823	7.161077
Fxa3Ag100035	8.728333	6.369826	9.21467	12.634068	13.097567	14.100077	8.171652	12.911152	10.007472	20.709415	10.380472	12.684991	11.460659	10.851249	10.576288	8.07948	10.387286	8.204978	2.348733	2.85126	2.591911	2.45141	3.50486	1.751231	2.756733	5.463161	3.069525	4.341773	5.211608	5.794971
Fxa1Bg200592	11.794159	16.032352	10.153249	2.047992	1.728579	1.018271	7.584719	7.969615	9.517965	5.91427	8.212218	5.627113	5.563015	6.052586	6.516969	0.949891	3.688269	3.360637	12.217249	12.727409	13.015725	11.987561	14.333851	10.926593	14.878906	14.085873	15.089565	8.006777	8.533589	11.658747
Fxa1Bg200595	6.211906	5.43382	6.439371	2.247943	1.610379	2.467648	1.37526	1.346134	1.545788	3.129118	1.761413	1.547751	1.412989	1.294658	1.899225	0.640791	0.324508	0.562224	2.31837	1.91326	2.852721	1.996358	2.813214	2.447492	2.654732	2.690854	3.160439	2.634576	2.883158	2.864324
Fxa1Bg200597	12.731325	11.072099	7.396443	7.916487	5.687327	9.417677	11.050617	10.814173	10.077541	7.014999	12.536248	5.968696	7.493143	5.686608	5.505069	4.722683	7.160026	8.06618	13.660539	15.401945	13.525435	16.520582	16.936913	20.650181	8.59551	7.572049	10.229536	8.569619	9.946659	11.874827
Fxa2Cg201138	2.03328	2.529969	1.221835	1.181587	0.457318	1.017754	0.350068	0.318553	0.11776	0.487683	0.641396	0.575429	0.57236	1.023711	0.55295	0.411943	1.555516	0.944887	0.886765	1.092166	0.453967	1.012196	0.949554	1.069906	0.724877	1.62725	1.267877	1.516887	1.418708	1.590604
Fxa6Bg102072	4.218797	4.079494	5.295724	10.25939	11.329691	10.148269	11.363892	8.441069	10.378326	15.822062	17.895929	13.601943	16.018309	11.325419	12.356073	6.636007	6.567538	10.84691	3.569011	2.532858	2.041973	1.940201	3.227807	1.688402	3.835708	5.205081	4.357845	4.610586	3.457835	5.509403
Fxa2Cg201130	71.541641	52.188965	67.193848	92.680687	81.620918	100.438095	30.97706	31.985193	31.021847	30.461277	4.157404	34.161419	26.020111	30.346371	22.493465	124.550652	82.704277	118.92482	30.499872	33.18095	27.78982	23.194767	26.466982	26.92539	24.097857	29.242792	23.97134	46.209137	51.034637	48.571178
Fxa2Cg201131	2.702081	2.871502	2.305593	2.765651	3.823411	2.623903	3.197505	4.581098	3.87007	3.568804	5.037046	2.961971	3.54799	4.588394	5.136244	2.76064	2.763016	3.907481	2.190171	2.221993	1.438371	1.775936	1.563541	1.749134	3.898783	4.345672	3.00871	3.939018	2.502972	3.802206
Fxa7Dg101515	20.653133	15.920199	19.984774	25.059969	33.095154	25.375887	39.120083	33.136665	40.536446	38.930389	39.29142	35.059402	43.25135	47.959614	45.677052	30.196251	27.913479	29.078312	13.925244	9.634563	17.779182	7.276814	11.528651	10.907689	23.341425	20.776299	20.216623	23.680328	19.153231	22.605209
Fxa5Ag200737	8.07624	7.225534	11.89908	28.632729	27.71549	36.663822	0.660208	1.176267	0.248283	6.068599	3.192985	2.445845	8.09551	12.116588	7.574928	29.658022	11.39366	6.672055	1.697109	2.734251	1.468392	3.022864	1.833683	1.045415	6.039629	6.739721	4.631314	3.838669	10.017451	15.651449
Fxa6Ag100369	49.664787	44.97337	59.52557	28.898306	34.450672	30.257591	5.645681	8.416406	3.540914	15.725722	15.59024	8.312056	8.017333	3.669139	5.576765	5.57582	9.91554	14.713453	10.767745	21.087877	15.734691	11.471253	24.157032	9.514163	24.466702	13.525334	19.45863	20.035721	7.991424	17.906206
Fxa6Ag100364	3.434618	3.423903	3.387332	2.639058	2.715316	3.202819	0.965033	1.12142	0.793802	1.430817	1.144973	1.294062	1.095249	1.807094	0.834491	4.874882	4.640449	4.354891	0.154776	0.669861	0.510843	0.497471	0.35455	0.48767	1.310293	1.466246	1.404318	5.070116	3.971818	3.694359
Fxa4Ag101920	1.358913	1.476034	1.601223	1.164886	0.730254	1.144815	2.597107	1.440944	3.351709	2.042762	4.207018	1.800086	2.779346	2.287285	3.340618	1.966254	1.388466	1.922317	5.141149	5.952441	6.996279	6.014099	3.391447	3.096394	2.061178	1.857113	2.843992	2.350588	2.115459	4.044614
Fxa4Ag101924	5.730972	6.290226	9.720086	11.906418	3.195638	8.281499	0.0	0.0	0.0	0.0	0.241439	0.0	0.0	0.602712	0.0	1.557581	2.20493	2.411383	0.0	0.0	0.220651	0.246645	0.0	0.0	0.829141	0.490392	0.299626	1.033908	0.80309	0.793375
Fxa4Ag101925	2.000712	8.020433	0.621967	0.183038	0.42904	0.323075	121.327866	44.102978	62.335728	124.358299	16.597313	10.846387	37.059925	200.968155	85.815895	0.076929	40.651245	17.830404	2.71733	5.018871	2.378367	1.629347	9.726478	0.716569	15.521673	9.182079	43.850502	70.170052	4.931427	22.811852
Fxa7Cg101104	37.606991	46.120533	34.379879	16.908535	16.803921	16.913479	26.63109	30.710293	28.193575	25.636816	15.779545	27.04818	31.12014	36.545059	32.204502	20.597725	20.782448	23.472897	58.883186	55.730991	58.749176	73.834862	55.387638	60.583054	58.733807	49.932892	56.128639	44.824223	34.950394	41.327091
Fxa7Ag200695	14.456693	16.843596	11.567794	6.859794	7.491902	8.007795	10.42354	7.258064	8.395113	6.390267	8.222313	7.030668	6.244596	7.233565	6.17802	11.006915	14.423357	15.762564	13.434217	14.545501	10.029617	15.26158	15.660501	13.329688	10.26847	9.161044	13.517666	15.502532	15.578695	14.040778
Fxa7Cg102665	1.244534	1.698488	1.223349	1.399145	1.073303	1.316403	0.576095	0.4848	0.403729	0.604447	0.550521	0.287388	0.320391	0.596012	0.613523	0.77484	0.984852	1.307476	1.002696	1.719831	1.139643	1.876195	1.687304	2.049355	0.74403	0.931253	1.22936	0.918166	0.692355	0.898139
NewGene_4404	0.45557200000000003	0.399254	0.44390300000000005	1.1596090000000001	1.2292480000000001	0.96427	1.063961	1.302975	0.9167420000000001	0.805921	1.579407	1.244782	1.323944	0.647474	0.973259	0.816598	0.475281	0.926911	0.767474	1.094154	0.993004	1.3467029999999998	0.596373	1.4963250000000001	1.0831	0.827926	0.631123	0.659789	0.430223	0.7398359999999999
Fxa7Bg202930	6.680112	7.709328	6.650665	3.584376	4.520157	3.839249	6.420155	4.576543	4.933861	9.155594	6.982363	8.322881	8.157862	9.388854	10.927472	11.083926	17.29603	9.909462	3.835994	2.81144	3.2345	1.658261	2.795049	3.149028	6.829246	7.579862	6.512218	17.274233	13.433935	14.537682
Fxa7Bg202934	13.172705	22.357044	13.718734	10.730802	12.727329	11.866224	6.227571	3.85656	3.035215	11.703373	3.086441	4.32989	6.816843	18.176737	11.773305	31.151239	23.179743	14.547893	7.903699	8.96394	13.219781	7.047616	10.232064	8.133637	17.090063	24.062117	19.131845	32.474327	31.838398	25.469328
Fxa2Ag102882	5.745687	1.145214	4.440035	1.509922	0.990566	1.189085	0.084608	0.404936	0.198889	0.841045	0.267291	0.098752	0.296595	0.030823	0.052579	0.073441	0.029984	0.08309	0.0	0.03761	0.266423	0.060116	0.382087	0.242149	0.208206	0.090398	0.186986	0.0	0.11797	0.030251
Fxa2Ag102886	26.318134	30.512396	25.130016	21.098988	26.960539	21.449297	21.606367	19.676056	15.63587	28.496517	23.391703	24.098328	31.411463	37.229103	36.645512	38.749252	38.564396	35.329094	11.227798	9.128404	9.222944	7.778688	8.626749	8.302791	25.105938	34.186829	23.835476	40.584278	47.715172	40.62851
Fxa2Ag102887	33.69392	17.833418	30.601311	9.20441	12.898325	11.120746	6.531179	7.676642	6.144802	14.282529	7.843414	10.657091	14.143272	14.68751	14.380976	6.734559	5.195375	6.815591	7.228203	10.695023	13.193654	7.939476	11.198226	8.259109	22.527111	19.357801	18.289623	8.221797	9.264875	6.720559
Fxa3Dg202677	3.35447	4.973087	1.878237	0.0	0.793735	0.0	1.317453	0.39494	1.707835	0.126435	0.54432	1.274653	1.375244	1.224534	0.945005	1.251317	3.096971	2.277826	9.542048	9.799314	5.909211	8.792866	4.477815	4.832853	3.738586	11.104429	5.480076	13.479062	10.32516	9.653616
NewGene_9757	1.252079	0.439927	0.989022	0.0	0.0	0.0	0.0	0.0	0.0	0.0	0.0	0.0	0.0	0.0	0.0	0.0	0.0	0.0	1.8528660000000001	2.630595	2.180278	1.898336	2.577306	2.156361	3.3622179999999995	3.606643	2.113223	1.629044	2.231682	1.322839
Fxa5Dg200995	190.665298	177.504547	213.974564	20.38168	18.796307	25.572145	12.367017	7.566985	8.546371	36.663048	12.796117	13.346527	11.488132	26.910763	16.863075	25.752316	19.918825	15.900426	42.139538	28.204849	36.254776	17.476105	33.159889	33.574463	68.427452	95.723915	74.967461	137.339325	144.401169	143.473862
Fxa3Ag100661	4.340065	1.553115	5.327104	7.199555	4.676149	7.605344	11.103683	12.413351	11.043957	27.813965	18.192202	18.116539	8.942479	5.76199	8.876204	2.016451	3.406038	1.898251	6.992659	7.028274	9.066967	9.598368	14.044699	6.524261	13.893149	9.176472	14.010079	0.654943	0.993496	1.069106
Fxa6Bg102895	20.539278	18.060776	18.964043	17.659737	23.403605	19.349426	36.638588	43.292686	39.769806	33.871132	44.141438	35.664455	31.587568	21.465639	28.485359	21.585411	13.554517	13.980658	116.402313	127.369774	120.886192	125.958832	118.885216	140.24852	70.771599	66.214485	73.109383	16.341934	26.038389	30.343426
Fxa6Bg100027	9.765051	12.051074	9.73436	10.026447	8.143775	8.278036	10.769659	11.922523	11.674747	6.603273	11.94167	8.986181	7.885754	7.150764	8.26174	7.420993	7.932436	10.97403	25.99572	26.704592	23.994669	25.699539	24.759706	25.19908	16.528191	14.955151	13.92133	13.254806	11.087324	11.714722
Fxa6Bg100026	1.025837	0.582336	0.826957	1.107577	0.779387	1.644209	0.636669	0.982656	0.603463	1.199032	1.031442	1.453088	1.325361	1.009962	1.052824	1.746998	0.807703	1.042541	1.272389	1.097893	0.512466	1.371595	1.414044	0.963116	1.774794	2.645007	1.686423	1.928883	3.901406	3.291205
Fxa6Bg100025	0.20104	0.863096	0.297839	0.636395	1.011816	0.583045	0.0	0.301144	0.124701	0.863824	0.923434	1.238467	1.063757	0.61374	0.580014	1.363317	0.530586	0.948396	0.903415	1.1423	0.0	1.107566	0.294327	1.037303	1.25027	3.3644	1.505938	2.314658	3.027271	2.633308
Fxa6Bg100024	0.705601	0.622184	1.017173	0.589078	0.212271	0.338935	0.160518	0.112401	0.346612	0.240284	0.328048	0.158483	0.08537	0.195625	0.0	0.435333	0.28707	0.255688	0.424292	0.609254	0.152914	0.689238	0.667978	0.696319	0.254421	0.300651	0.3969	0.481654	0.474916	0.363334
Fxa6Bg100023	16.36549	13.246341	7.737718	12.367736	6.411089	3.37603	15.437353	16.599268	14.344801	9.602755	12.263836	12.294664	6.954078	4.398781	7.967084	10.67598	15.302373	21.605303	24.705164	36.024403	18.243452	30.815651	21.669786	19.731604	13.90641	8.523788	7.199019	18.954407	19.770123	18.573917
Fxa3Dg203106	25.226318	18.044384	28.224543	27.263348	29.588203	28.632135	6.889976	7.379144	7.663159	15.076733	13.4777	13.788754	14.495789	7.373875	13.997355	22.112701	12.123523	11.47964	15.436411	19.726786	12.190142	21.49161	18.125477	21.652052	14.267686	10.512892	11.831673	10.061296	13.39593	20.213745
Fxa2Ag100483	48.7197	31.63669	46.657455	84.342918	81.113396	94.491249	47.033497	35.875954	49.15794	58.841507	50.154942	41.546799	42.838963	65.338829	49.049446	47.006687	40.907055	39.927906	19.415487	20.330652	15.151767	18.561007	15.288477	12.594135	22.816086	30.934101	23.418852	23.719103	26.353371	35.284157
Fxa3Cg101848	5.849514	3.998348	5.685159	30.379553	28.795464	29.670517	55.211571	60.358692	66.848343	41.461983	1.453447	65.766808	48.902332	50.976601	47.153332	24.005745	21.330711	28.288452	6.132075	6.690793	6.62803	6.227861	7.649941	8.495081	5.937737	6.201138	5.583533	1.950055	3.73053	3.323603
Fxa3Cg101845	12.284482	2.657793	12.603174	2.505418	1.568127	0.540171	0.0	0.304101	0.153079	0.0	0.565921	0.0	0.181908	0.219639	0.299626	4.777375	1.630683	0.546038	0.0	0.0	0.0	0.0	0.0	0.0	0.0	0.140386	0.0	0.663922	0.640269	0.886642
Fxa4Ag100895	0.343182	0.125997	0.0	3.81134	4.372578	3.046099	4.465994	3.836224	2.083854	3.197628	4.3421	2.998077	3.266125	5.847909	5.438242	8.673442	9.925491	6.889439	0.0	0.0	0.0	0.0	0.0	0.0	0.0	0.0	0.0	0.0	0.0	0.0
NewGene_277	3.30685	3.122625	4.0653239999999995	8.577635	7.191056000000001	8.767104000000002	6.801718000000001	6.248365000000001	7.3302130000000005	8.160828	11.267252	7.649242999999999	9.544619	11.241779	7.670206000000001	8.831941	10.037966999999998	9.503238999999999	3.660033	3.5670629999999997	3.999257	3.3333749999999998	3.249438	3.0693629999999996	3.505565	2.968628	3.14722	2.734843	3.922124	4.078512
Fxa7Dg102100	0.284483	0.041694	0.815239	6.067467	5.537742	5.773041	3.924658	5.522255	4.297054	2.869871	7.138875	4.813569	2.646263	2.189883	2.499671	0.537461	0.201477	0.256777	0.847811	0.804451	1.422315	1.844939	0.818519	0.994117	0.193536	0.306092	0.163534	0.070127	0.0	0.0
Fxa4Ag102498	0.0	0.199238	0.0	0.214101	0.267425	0.209525	1.491684	3.393212	4.235381	0.919716	1.353623	3.868047	13.790318	2.769279	8.697648	0.170107	0.086654	0.141023	2.226882	17.41614	16.905497	19.133808	11.597356	9.442978	4.886446	1.291036	3.888163	0.058725	0.127144	0.0
Fxa4Ag102493	0.254882	0.118345	0.261776	3.048496	3.387722	3.216228	0.405354	0.202002	0.088386	0.622018	0.851982	1.332921	0.561061	0.491809	0.137628	0.125613	0.038059	0.030108	0.381439	0.500241	0.791191	0.538242	0.676456	0.516705	1.198133	0.737468	1.11038	0.0	0.0	0.0
Fxa4Ag102490	2.36629	5.740271	2.806247	1.003153	0.715064	1.382765	32.033718	27.33779	33.442413	23.280975	26.491829	32.958157	60.005646	31.186926	70.969292	3.113441	10.123269	9.027812	71.437286	48.735016	86.370979	25.899761	49.144482	55.001762	81.264793	45.726021	93.415466	9.272635	10.952115	18.332937
Fxa4Ag102497	9.720807	8.52235	11.05293	18.082739	14.861842	14.34853	13.794961	15.664566	12.841141	17.083271	19.632961	21.287394	22.54615	20.201649	28.871925	5.595739	5.842512	5.030025	4.973152	9.075766	6.920309	12.028062	9.275034	6.747649	7.496597	9.43739	8.885734	4.921472	3.267604	4.273852
Fxa2Cg203155	1.044503	1.703303	1.585324	3.104513	2.221886	3.1624	0.840589	0.691455	0.70889	1.607949	1.526941	1.304204	1.146224	1.534835	0.840066	3.948885	2.456146	3.638202	0.315386	0.755357	0.492511	0.98596	0.442569	0.54453	0.794814	0.573362	0.746314	1.821247	1.087521	1.31234
Fxa4Cg200073	0.227674	0.518363	0.193054	2.088072	1.553413	2.241362	0.142476	0.262956	0.0	0.0	0.446807	0.312633	0.58918	0.944657	0.189741	0.639575	0.516227	0.220665	0.0	0.0	0.0	0.0	0.0	0.0	0.112352	0.0	0.0	0.0	0.0	0.0
Fxa7Dg100771	31.868521	32.791946	31.143213	23.565372	18.564455	19.077869	21.91032	25.630161	23.195124	22.522354	10.577726	19.258657	23.602613	20.588329	20.312565	15.643698	26.895456	27.626133	35.599155	38.906841	38.334179	37.724911	31.934336	31.334991	29.336281	31.031818	33.432541	32.102509	36.93557	38.457222
Fxa7Dg100772	0.0	0.0	0.0	19.338087	15.729032	13.938809	13.649045	15.66826	15.160563	18.921997	16.19235	17.932985	18.7019	13.070889	16.738262	19.570744	22.665159	23.600689	0.0	0.0	0.0	0.0	0.0	0.0	0.085842	0.381665	0.0	0.0	0.0	0.0
Fxa5Ag201211	10.233046	8.431479	12.515166	26.568821	14.493903	29.180756	7.755819	8.985079	10.097812	5.465657	6.179966	5.569156	4.463113	4.246188	5.489417	5.890897	3.611392	4.627174	11.070084	13.75339	9.928133	10.51999	10.345208	12.101686	6.275885	6.193865	7.451728	5.820334	5.634756	6.96731
Fxa2Dg202978	13.519868	9.179478	12.327576	13.614547	14.428768	16.347351	18.533182	14.808981	15.828827	18.911175	18.178051	16.139624	15.243551	16.911034	12.844413	17.025229	15.214614	16.821115	6.272808	5.121679	4.460856	4.626268	4.318246	4.221467	8.853765	12.790173	8.698729	9.487013	10.886983	11.926826
Fxa3Ag104193	2.582558	0.562545	3.294294	0.0	0.0	0.507903	0.0	0.486635	0.352043	0.519136	1.38867	0.332367	0.370892	0.0	0.767215	0.0	0.534407	0.187853	2.414261	2.903178	2.190135	5.671108	3.885034	3.678512	3.689051	2.48688	3.5909	0.476792	0.398951	0.602446
Fxa3Ag104196	3.766515	4.475684	2.672565	2.69088	3.003057	2.810764	3.669583	1.907215	3.118648	2.680513	2.272977	2.374499	3.635621	4.117526	3.975664	4.110851	3.795915	2.965487	0.520461	0.60166	0.725763	0.55653	0.646282	0.62398	1.325664	1.369926	1.596193	2.91826	2.368207	4.079111
Fxa1Dg202726	6.378879	3.113479	4.950336	16.192219	15.847289	17.276632	10.544784	12.380945	11.272537	5.380884	10.848683	7.205355	7.374725	13.196953	8.184734	19.483837	22.267365	25.595684	4.441718	5.301705	4.880299	2.523407	2.712059	3.344555	2.669757	4.378407	3.605147	5.563948	6.113745	6.553437
NewGene_9939	0.402844	0.243569	0.289655	2.719671	1.780989	0.831171	4.237327	4.514985	5.277249	1.582302	5.200035	3.235269	3.758809	5.037104	2.943738	1.467929	2.940675	2.764768	0.0	0.0	0.0	0.0	0.195248	0.0	0.0	0.23007	0.0	0.30223	0.376516	0.362296
Fxa5Cg202276	3.317827	5.233212	2.76659	3.526749	3.983613	4.009326	2.460023	1.562305	1.358228	3.515521	3.224172	2.265844	3.076483	5.35076	3.050425	7.068381	9.259431	6.175597	0.921957	0.968091	0.721011	0.755484	0.457845	0.272048	2.123869	3.45107	2.340122	5.524168	6.382748	5.457108
Fxa5Cg202270	4.902418	12.607138	4.042208	10.22913	6.566648	6.07924	3.046627	2.010962	3.153335	3.911931	4.136803	3.201646	2.783136	6.52739	2.665691	2.581599	4.529971	6.813217	2.312967	3.455156	2.993552	16.796185	14.751606	7.314611	3.380356	1.976916	3.34023	8.464639	2.707471	2.538475
Fxa7Dg100018	2.214194	2.491763	1.945956	0.375062	0.392791	0.181914	0.085103	0.130424	0.197925	0.0	0.389091	0.409751	0.096958	0.183641	0.145777	0.371116	0.136088	0.22854	1.772713	2.120173	2.147736	2.194379	2.495784	1.756244	5.396498	4.945253	4.392202	2.113163	1.628618	2.561241
Fxa7Dg100016	2.202819	1.548415	1.64326	0.0	0.0	0.0	0.230902	0.355171	1.04806	0.0	1.549031	0.252788	0.0	0.0	0.422042	0.0	0.0	0.0	1.617419	1.022446	0.587105	0.408823	0.425254	1.751763	0.509721	0.322558	1.612575	1.512817	1.517015	1.503514
Fxa4Bg103244	62.266777	94.856804	128.795303	124.460052	99.944099	140.537216	14.545079	17.660934	13.888158	20.238607	44.137325	22.740417	13.298411	11.422346	9.360134	15.437631	33.687054	51.309338	6.012188	7.086215	4.598047	7.937002	14.862407	7.181382	13.39343	12.496334	10.136615	30.980005	13.269444	15.22317
Fxa1Dg200382	3.672746	2.234791	3.676841	1.310628	1.089261	1.849908	0.155525	0.092227	0.238909	0.15423	0.039969	0.024419	0.059042	0.17506	0.020787	0.250616	0.17399	0.118695	0.0	0.347214	0.052312	0.314712	0.0	0.0	0.200573	0.252781	0.314299	0.435301	0.278203	0.122122
Fxa1Dg200380	8.570343	6.329445	9.503184	2.352543	2.631552	2.606396	1.508756	0.840846	1.698414	2.521302	2.186741	1.460268	1.561504	3.195499	2.100477	6.663307	12.206984	5.633316	3.243935	4.101836	2.980561	4.292294	3.567712	3.197836	4.150166	3.863786	4.984228	8.554361	7.585734	6.061203
Fxa2Bg201126	5.642648	6.339826	5.063254	4.942585	2.669548	2.309963	4.167235	4.412982	4.725828	2.438069	3.269142	4.65249	4.386196	2.550974	3.495378	4.785806	4.956536	3.679693	9.210006	5.56473	7.595985	9.264939	8.366328	5.161119	3.490945	5.37564	3.62427	5.816387	9.678816	8.268571
Fxa2Bg201121	16.642454	18.832777	15.851521	11.852113	11.391224	14.05428	8.646026	8.220386	9.203188	11.834995	12.690302	9.321973	10.906001	9.524101	9.538204	6.322813	5.342158	4.420715	13.85635	12.846766	16.125055	13.926418	15.454665	14.784046	16.392986	15.84858	17.461159	13.882909	11.853385	15.731896
Fxa2Bg201122	0.089797	0.066943	0.028917	0.400117	0.302663	0.46278	0.219918	0.246881	0.184503	0.180135	0.194271	0.377449	0.288445	0.666914	0.297638	0.25565	0.234066	0.154563	0.120236	0.203036	0.183567	0.133335	0.048717	0.210781	0.169225	0.295916	0.307197	0.024511	0.02994	0.105695
Fxa4Dg101059	1.745189	2.071476	1.746054	4.788125	5.686298	5.682509	2.402445	1.903275	2.165278	4.229362	4.557244	3.169711	4.087807	1.331983	2.924745	3.239778	4.169271	5.34841	0.370489	1.668423	1.87044	0.752773	0.611236	1.066113	0.263373	0.470979	1.908631	1.232017	1.665579	1.478811
Fxa4Dg101058	6.928022	5.326471	8.792673	9.866178	11.71301	8.666265	6.391529	8.241687	10.357298	11.621468	11.272534	11.364716	9.330502	8.103478	6.598036	4.610942	5.620226	6.533925	4.522014	6.577568	6.506239	3.382619	5.93063	5.96243	6.189476	5.845048	4.302459	7.056653	7.200993	4.697375
Fxa2Bg200832	2.146148	2.073406	1.688855	0.897537	1.337589	1.929857	2.776957	2.494381	2.998855	1.822046	2.437289	2.805137	1.892401	3.433194	2.469894	2.563947	1.978222	3.597485	4.037679	5.291255	2.842655	4.904999	4.832913	5.136108	1.924556	2.944313	2.748219	2.938939	2.383211	3.614568
Fxa1Cg101904	152.615433	152.149307	169.890289	275.042175	234.109833	261.27066	25.3241	25.311167	12.899517	71.182373	34.753944	32.992168	49.279709	86.550438	59.643032	226.181427	166.527313	126.452538	6.435294	11.561848	5.885315	9.149043	5.579771	5.209092	28.504129	61.190578	34.413357	179.210632	153.286743	145.279572
Fxa5Dg200945	1.443275	1.271214	1.106059	0.676648	0.292349	0.471321	0.560429	0.541909	0.230149	1.029321	0.705906	0.719971	0.492855	1.467501	1.060859	0.332088	0.685443	0.5153	0.440807	0.449444	0.458838	0.13788	0.401683	0.087655	1.745737	2.037622	1.847475	1.325774	2.198962	1.927795
Fxa5Dg200948	53.460976	47.965054	55.724827	70.451912	86.384048	69.628677	118.61113	135.327179	127.953201	87.287575	131.644608	109.096291	77.335152	61.368332	77.505959	102.602531	107.88726	132.033325	84.603714	99.005219	71.823044	75.780968	76.131683	77.016479	42.89782	35.957451	37.415604	45.799786	56.380817	67.548943
Fxa5Ag202389	1.495132	1.202692	2.470254	0.0	0.015777	0.0	0.051261	0.0	0.0	0.0	0.0	0.0	0.0	0.0	0.0	0.0	0.0	0.0	3.355531	2.955606	3.904238	1.329623	1.655931	2.048044	3.768609	3.369155	2.626082	2.498241	1.9461	2.629626
Fxa1Cg101909	4.894224	3.253183	5.842677	10.010266	8.511119	11.782371	18.778454	25.302799	22.40748	4.716752	27.259382	19.344936	5.600264	5.703848	4.360117	9.589556	7.056625	5.518785	10.915776	5.168586	8.698747	16.647963	10.803193	7.798039	2.328465	2.880399	1.817352	4.331743	3.315008	3.203908
Fxa5Bg100411	2.824664	3.475563	2.855569	1.930523	1.54776	1.840211	1.475012	2.50815	1.236912	1.608714	1.135659	1.495264	0.860312	1.533282	1.523751	2.057226	2.4046	2.514234	2.222453	3.111101	3.820532	4.027998	2.801656	2.140251	2.275107	2.774528	2.363748	3.731373	3.885999	3.413498
Fxa5Bg100410	2.086007	2.904163	2.262822	0.208716	0.318412	0.0	0.0	0.047934	0.0	0.0	0.0	0.0	0.078922	0.214742	0.0	0.450204	0.232967	0.17643	0.606713	0.313691	0.569215	0.203432	0.114682	0.055175	1.232296	2.866256	0.852494	2.552281	3.363719	3.022465
Fxa5Dg201099	7.508503	7.711796	2.062595	4.630672	2.121243	3.243067	2.340906	1.313408	1.589199	4.204666	4.579216	3.526523	2.424005	2.827219	2.024671	4.213556	7.916994	6.367156	5.105276	3.827143	3.438486	2.14427	1.445177	2.205317	1.1388	4.002778	2.982638	2.875633	5.43239	4.941778
Fxa5Bg100414	5.548348	5.743032	7.203643	8.776517	12.074395	8.478712	0.037236	0.159556	0.0	3.378595	0.819368	1.812332	0.418382	3.616924	1.329782	0.6824	0.0	0.0	0.0	0.0	0.0	0.067937	0.046033	0.0	0.414578	0.718343	0.363113	0.0	0.092784	0.0
Fxa5Bg100416	285.791534	235.648331	301.304413	308.779541	308.874908	283.931213	182.119553	226.627258	154.577515	377.107971	283.046478	242.617844	250.558212	235.577286	313.267426	58.684143	91.805443	67.086098	113.424004	96.453796	123.529358	98.31292	196.472015	158.828781	171.987152	255.794342	196.35257	124.922356	195.919998	135.158371
Fxa5Dg201097	10.651206	9.075062	13.179379	23.104097	19.782084	18.836338	1.740029	1.371207	1.132675	3.703509	2.083928	2.289672	2.6358	6.88279	4.122596	13.448833	4.966981	4.724371	0.781817	0.558123	0.138954	0.689704	0.841788	0.572529	0.709889	1.302252	1.780765	2.368079	1.440684	3.277327
Fxa5Dg201096	8.217497	11.370354	8.230926	15.197802	16.468039	13.719212	12.437177	8.836612	10.809047	12.685257	11.0564	8.733113	9.934649	15.720702	13.583267	16.169863	21.915352	19.892538	4.406101	4.739772	4.043026	3.526179	4.439711	4.542873	6.505425	5.565811	5.888406	8.411319	6.875079	10.221004
Fxa5Dg201090	43.207924	48.151665	52.747334	109.372955	79.127007	91.320061	33.674519	34.128456	27.531273	119.13855	73.624008	70.854767	64.705544	97.572083	65.536606	110.812912	213.053284	146.269257	13.609587	18.329611	5.332798	12.528745	7.541821	9.442641	19.606777	34.93549	13.777237	51.526485	92.5308	87.233299
Fxa3Bg200493	10.818796	8.822369	14.33355	10.34661	6.820271	12.012815	1.637234	2.803372	0.371956	6.481461	6.485002	4.166111	3.483686	7.506938	2.290702	51.820858	44.819752	28.97551	0.316732	1.699981	0.303681	0.167799	0.126884	0.0	2.477263	13.581193	4.359477	20.279173	31.721403	37.609394
Fxa3Bg200490	1.045067	0.497729	2.587405	1.243324	0.920701	1.493008	0.366019	0.627718	0.568267	0.604454	0.751812	0.666042	1.052103	0.839584	0.840985	1.019571	1.250979	1.036633	0.402209	0.190086	0.534463	0.136735	0.506271	0.105601	5.159266	6.648688	4.456806	0.815469	1.243488	1.260349
Fxa6Ag104422	4.277849	1.042437	3.847998	6.207315	5.361281	6.264503	0.125378	0.159654	0.125245	0.125661	0.285084	0.07745	0.160077	0.204701	0.201481	1.245531	0.500952	0.312926	0.069869	0.05882	0.193749	0.0	0.0	0.041988	0.048487	0.17916	0.33698	0.0	0.136157	0.018811
Fxa6Ag104421	4.052888	2.102808	3.598642	3.003597	3.153191	3.322392	0.636069	0.856074	0.420296	0.324619	0.575921	0.823944	1.168973	0.880803	0.922222	2.861226	1.66495	2.964139	0.366456	0.456987	0.365343	0.282229	0.363438	0.485543	0.393948	0.863297	0.616868	1.230395	0.789905	0.692301
Fxa4Dg102580	2.281685	2.496042	2.438076	0.613897	0.516721	0.471495	0.470001	0.196203	0.433786	0.339475	0.308878	0.812946	0.343516	0.191954	0.405831	0.786791	0.658534	0.49326	6.714417	2.767864	8.960919	2.573879	2.13738	2.006062	3.565316	4.548793	6.696464	1.498128	1.215413	2.210384
NewGene_2327	3.525892	6.358833	4.141258	1.959988	1.982562	2.509359	5.489086	4.200834	6.71842	3.571799	4.59622	3.852993	4.417178	4.745579	4.34966	4.900272	6.98082	3.841817	2.129778	3.616821	2.965156	6.30767	3.764834	1.674223	5.08526	7.75947	4.926019	7.941126	8.46673	9.631419
NewGene_2322	0.662568	1.139812	1.277255	0.749635	1.782514	1.668933	2.752832	2.055829	2.572898	3.649651	2.135838	1.827111	2.648744	2.68686	3.262099	1.314385	1.968717	1.600035	0.126289	0.391639	0.42012	0.497574	0.539901	0.833322	0.337234	0.749314	0.496072	1.685727	1.307563	0.83985
NewGene_2321	0.239749	0.139737	0.377483	0.13768	0.251723	0.192438	0.298219	0.160185	0.227555	0.388102	0.37838	0.220153	0.299458	0.402951	0.255414	0.217193	0.248308	0.113969	0.779548	0.523469	0.710311	0.450314	0.452783	0.820099	0.838419	0.727505	0.729631	1.009253	1.89299	0.804805
Fxa4Cg203123	4.216584	4.261215	3.314909	3.872963	4.472175	3.462445	4.198702	4.497619	4.176056	1.855122	2.982285	2.875516	1.968304	2.793624	2.486509	4.006765	5.144032	3.534234	4.468086	4.621035	4.476494	6.331361	3.90626	3.980065	1.544048	1.627812	1.985848	3.362442	2.996812	5.360951
Fxa4Cg203122	10.310278	17.954632	8.834819	12.612002	14.062856	13.576882	27.691872	26.738331	33.949696	25.442789	27.8979	26.948254	25.0891	25.077864	22.87178	17.136967	24.902512	20.607441	12.381195	11.768151	11.506033	11.29423	12.493533	12.315217	14.782825	18.20471	17.491678	18.877275	17.562004	18.962648
Fxa4Cg203127	4.888921	13.598155	1.320931	7.705787	1.837084	5.491146	1.092827	0.361668	1.167955	5.947319	5.489599	3.665147	1.893262	3.078009	0.867142	5.694343	14.248842	12.846923	3.006476	1.438196	0.513094	0.277719	0.439474	0.542459	0.8194	2.132185	1.994649	1.253094	3.62436	4.971336
Fxa4Cg203129	3.757097	2.46585	4.307748	10.479869	11.725147	10.09633	7.753495	8.022659	9.413439	6.83533	8.119468	5.997561	8.384732	11.281322	8.981224	11.322768	9.20759	7.369595	4.25184	5.287569	4.819101	4.165164	4.077975	4.348613	4.254246	3.535929	4.481462	5.162738	4.379284	4.912467
Fxa5Bg103143	1.588248	1.601549	1.074489	0.583497	0.689467	0.741893	2.694314	2.581584	3.07374	1.124231	1.732076	1.609048	3.664937	2.20528	2.655401	0.709628	0.750823	1.345087	5.949388	8.348582	8.304294	7.237487	4.041228	4.507479	6.17107	5.224205	4.872051	2.064194	3.154488	3.705661
Fxa5Bg103141	15.345976	20.051693	12.864123	12.408648	9.358979	8.443108	8.683502	10.86621	11.626444	8.765686	10.595364	11.646544	14.661166	14.057909	11.915238	8.108829	7.730417	9.543023	16.46373	22.553196	19.45999	20.789234	21.196621	20.347141	20.362707	17.112597	21.997911	13.129265	12.312654	13.865685
Fxa6Cg100817	0.705965	0.398018	0.510718	0.737301	1.254786	1.056085	1.000051	1.293351	1.293754	0.609367	0.477646	0.834683	0.970457	1.682796	0.758978	1.835346	0.728728	0.508499	0.302924	0.503718	0.476293	0.598938	0.398895	0.354268	0.673676	0.265876	0.763581	0.390881	0.373097	0.67871
Fxa5Dg202542	6.764353	5.698801	7.315363	3.446417	2.895449	2.922214	1.690243	1.896672	0.726544	1.145209	2.180568	1.699626	1.128821	0.705778	0.535926	1.496408	1.1826	2.189539	2.826368	3.938074	2.749343	3.923944	3.571229	3.963397	2.270913	2.487277	1.550487	1.750099	2.825107	2.637573
Fxa1Ag102705	3.249183	4.32553	4.295783	0.641107	1.054146	0.625195	0.0	0.0	0.0	0.0	0.0	0.0	0.0	0.212349	0.0	0.311542	0.288882	0.303555	0.3632	0.747803	0.340667	0.421583	0.280079	0.838	0.839976	0.613688	0.552971	4.650608	2.498286	1.523348
Fxa3Bg201364	15.775325	17.817451	16.549856	22.318199	15.30467	26.864845	155.195618	137.031174	121.650528	59.223274	296.278015	136.648788	35.207092	15.254917	19.926874	24.095573	23.728895	51.059216	450.066437	363.638672	493.547028	543.153687	381.564026	438.291321	197.532104	111.147461	167.362732	21.785173	24.730928	44.714706
Fxa3Bg201369	43.056568	46.642445	45.995644	45.311234	41.670784	28.285795	1.846268	7.169923	0.771074	16.19125	2.588614	4.930556	3.617842	19.548996	7.725791	55.342384	21.824913	11.791935	2.77126	1.948525	1.932531	1.04884	1.99632	0.850116	3.613622	8.730551	5.959346	23.258337	17.983812	23.534382
Fxa4Cg200353	0.0	0.052912	0.0	3.15555	2.439402	2.690866	30.039225	50.569908	47.73243	20.014765	51.107571	39.49855	11.022792	10.287111	11.923844	0.073868	0.428253	0.913763	0.0	0.276043	0.134025	0.231323	0.106924	0.114312	0.051624	0.039684	0.108683	0.0	0.283096	0.0
Fxa2Bg202096	2.104984	2.34883	4.167983	2.552636	2.703318	3.494517	2.662705	2.496685	1.841791	0.934506	2.718885	2.38357	2.174945	1.99471	1.422136	1.113862	0.650652	1.191302	4.487476	3.803886	3.916811	2.57805	3.138034	3.375718	3.50778	3.380836	2.566838	2.507899	2.464631	2.599937
Fxa1Ag101051	26.527233	31.470755	22.381884	20.626371	20.954008	19.87854	4.830781	5.065307	5.928457	10.877001	10.20286	9.48505	12.883335	17.03511	12.83007	25.077539	21.256329	15.589355	6.65619	4.954062	6.925046	4.109418	3.953618	4.289586	12.85327	13.785143	10.731668	21.715649	19.653286	18.783064
Fxa1Ag101050	34.899017	35.923225	32.916321	25.8678	22.659315	24.785223	23.340034	24.624823	22.779259	25.604795	11.002664	21.994251	28.745728	28.733755	31.462887	24.236191	29.222017	24.234684	40.146748	38.478912	35.368172	32.517384	37.845173	39.481003	30.506763	38.854919	35.43705	42.320831	40.322323	40.491482
Fxa1Ag101056	0.197934	0.196213	0.71004	1.180618	1.312913	1.649459	0.0	0.0	0.0	0.0	0.191638	0.084302	0.062359	0.163631	0.139713	2.211603	0.128581	0.350915	0.0	0.0	0.0	0.0	0.0	0.0	0.0	0.0	0.0	0.0	0.044697	0.0
Fxa1Bg201952	5.836413	5.292919	2.685149	1.981973	1.311507	1.77584	1.391093	1.761857	1.936929	2.061044	1.950077	2.277953	1.606011	2.439112	1.461627	3.230456	4.191741	2.613935	5.660014	4.621103	3.526707	4.306518	3.821574	4.282122	0.976322	3.802369	2.986637	4.390957	2.70857	4.603687
Fxa2Dg202787	141.349396	96.477989	143.45372	51.46505	79.068207	46.359352	124.686409	96.630432	107.862213	177.332886	149.291992	124.450508	229.283539	197.457855	252.613678	77.094093	80.172874	60.369785	343.793793	215.83287	355.630188	176.638931	317.291534	328.747375	364.098358	306.111755	396.077545	133.488571	138.097595	200.297699
Fxa2Dg202786	52.122478	43.194954	65.056236	92.498253	113.001129	103.983376	65.318161	64.55098	64.256256	81.273788	70.64386	67.250977	93.129501	124.323334	96.568016	158.25528	118.108971	85.94381	45.171185	44.834099	49.151573	35.564453	41.00135	45.206242	42.306561	44.848	45.024227	65.296089	66.947609	79.609291
Fxa2Dg202785	5.150629	4.410933	7.311822	12.43963	17.979517	14.097408	17.22431	17.823339	17.143879	20.031551	20.435413	17.535568	19.446169	30.522488	21.053192	25.423677	21.453758	17.374641	9.654233	11.991512	10.889603	10.633578	8.242981	9.696924	9.25095	7.55304	8.896742	12.332439	13.510208	18.266653
Fxa2Dg202783	10.126899	6.975876	19.099926	12.824262	18.112156	12.627256	4.898915	6.691299	4.553903	21.332499	10.203825	9.934044	8.403666	20.655579	17.828657	42.636421	16.670607	4.958337	0.56451	1.238286	0.193236	0.728838	4.709386	3.248805	0.4505	2.416326	4.277389	9.605552	2.286062	7.342865
Fxa1Ag101337	0.041041	0.076583	0.163623	0.48206	0.397915	0.273317	0.785317	0.67009	0.658995	0.565643	1.355334	0.716863	0.461015	0.560288	0.782661	0.383722	0.14464	0.402949	0.131337	0.202279	0.0	0.386931	0.123816	0.094897	0.139396	0.028127	0.08916	0.214683	0.0	0.028956
Fxa1Cg100269	0.360978	0.169816	0.50975	0.495584	0.658314	0.73133	0.232238	0.251285	0.206972	0.28083	0.494073	0.270017	0.469667	0.308639	0.234219	0.256871	0.372564	0.458173	0.106901	0.397846	1.040882	0.186875	0.354932	0.120012	1.118705	1.397928	0.937214	1.945469	1.527802	0.516686
Fxa1Cg100264	9.508708	7.747265	10.315351	10.364721	8.295375	7.304234	6.133565	5.448468	5.86742	6.707699	5.226584	4.989015	8.938534	10.0534	12.233842	7.77653	6.291904	3.907694	1.243423	1.579157	1.189394	0.935089	0.632875	0.339882	2.925794	2.630481	4.537782	3.152098	5.637447	10.842134
Fxa1Cg100266	0.0	0.04801	0.0	0.0	0.0	0.0	17.118212	21.244495	18.072754	5.531026	21.581078	16.297287	18.358351	7.998549	16.289965	0.0	0.351142	2.773511	50.08144	44.724815	74.672508	43.796211	36.375393	36.921318	62.687069	37.249569	70.615501	2.018387	3.282949	7.816183
Fxa1Cg100261	20.337276	25.909779	19.999107	9.860947	11.201382	8.279981	28.961433	22.981926	27.855465	22.716631	19.160072	21.2754	28.315123	20.613911	31.470032	8.484796	7.517266	8.582578	39.003849	31.715244	37.917099	30.498631	37.010155	38.188015	38.398918	41.627659	43.446709	19.752913	18.639685	30.242374
Fxa1Cg100263	47.581841	46.633339	43.411648	37.8088	29.293217	31.357382	56.289433	43.578091	52.982563	33.056316	27.500225	29.585123	37.673599	51.328876	66.50666	32.2061	22.665707	24.065445	17.270151	21.269747	11.431074	7.410147	14.086325	11.875884	18.646164	39.538788	41.207455	47.124466	48.423218	124.760536
Fxa6Dg101706	7.309485	2.480531	6.124847	0.534016	0.540541	0.470041	0.0	0.096182	0.0	0.0	0.0	0.0	0.0	0.0	0.0	0.0	0.0	0.0	0.0	0.0	0.0	0.0	0.022449	0.016879	0.0	0.0	0.0	0.0	0.0	0.051697
Fxa3Cg100086	8.696583	9.322366	7.045614	6.537174	6.868698	7.381216	6.229641	6.69045	7.713144	5.469427	6.544882	6.95874	4.709506	3.694425	4.332421	11.437982	13.483875	12.958589	9.253046	7.441809	5.954618	10.012347	7.952068	7.543194	9.025107	8.845418	7.959018	9.904333	7.864243	9.969738
Fxa7Ag202397	14.516335	3.270052	9.307342	10.060286	31.497007	10.799586	78.405121	28.521109	30.887342	5.11727	25.081944	16.034269	21.64846	14.475488	22.458694	4.981823	0.862506	1.108621	6.753447	8.242025	16.07094	22.351219	14.231161	11.2246	8.586708	13.674168	9.441666	1.710602	2.018409	3.78946
Fxa3Cg100084	4.053859	3.299118	4.020995	9.05563	8.610994	8.040715	7.705008	6.947167	8.004922	7.262932	6.796448	7.532112	7.445182	7.626515	8.376711	6.448659	7.378898	10.224742	5.434464	5.509645	1.982724	4.757787	3.679892	3.783132	3.710741	5.25446	4.381847	5.461044	5.314935	4.827977
Fxa4Cg201561	0.206539	0.464301	0.952404	0.0	0.682819	0.88555	2.303594	2.867891	3.470989	9.337335	3.760433	8.044123	11.138272	6.67099	13.522161	0.0	2.328616	3.233903	0.322802	0.357985	0.154887	0.840897	0.532793	0.54931	1.051486	1.633601	1.058057	0.757221	0.785247	1.655948
Fxa4Cg201560	0.397411	0.350803	0.814002	0.600874	0.0	0.710273	3.489463	1.772157	2.220742	7.094973	4.685932	4.51471	8.801893	7.17348	10.252523	0.272827	2.228307	2.342403	0.791171	0.428026	0.271773	0.80101	0.661482	0.0	1.316466	3.171506	1.463109	0.715822	0.411367	1.896652
Fxa2Cg202616	4.618782	4.273061	4.356492	5.989627	5.356817	5.520605	0.793449	1.228216	1.134315	1.013049	1.600436	1.391428	1.409082	2.059205	1.240711	3.184748	0.931187	1.503758	2.298269	4.119533	1.460733	5.045559	4.086817	3.339683	1.85247	2.714986	2.183065	1.268133	3.155067	1.951337
Fxa6Ag103372	38.68969	16.963781	54.110348	27.783497	22.379869	38.080837	1.604153	0.734211	0.508103	7.103543	0.900687	2.116346	1.707243	2.127706	1.400508	1.678815	0.732622	0.432925	0.1737	0.555553	0.232396	0.5468	1.081293	0.289183	0.570342	0.791952	0.450706	0.560876	1.076788	0.719247
Fxa5Dg200555	1.03701	0.743604	0.92651	0.24047	0.630528	0.474746	0.14091	0.0	0.110944	0.327308	0.279918	0.144629	0.15078	0.568151	0.257611	0.278917	0.220197	0.194609	0.0	0.064633	0.091092	0.064153	0.122222	0.0	0.359831	0.747607	0.638923	1.603501	0.826007	1.15182
Fxa5Dg200554	4.956958	4.403069	4.256852	7.73378	6.309186	9.050496	10.285829	9.378924	8.991537	13.897282	10.303446	10.6914	10.833294	10.998808	11.42849	5.724682	7.068614	5.408011	5.857283	5.828436	6.732004	4.381947	5.862781	5.04026	8.290075	6.368518	7.858715	6.148765	6.411017	4.673409
Fxa5Dg200552	20.860115	10.780602	39.068245	13.348785	11.516083	9.598538	1.62009	1.82935	0.0	0.544548	0.130305	0.327643	0.167365	0.716175	0.18572	6.039209	3.210816	1.197398	0.0	0.093214	0.190435	0.190445	0.263126	0.0	0.167302	0.0	0.180179	0.471382	0.073216	0.246826
Fxa3Dg202992	16.546564	25.526525	18.068657	28.265907	22.934776	16.954205	0.094389	0.918901	0.072929	7.166509	1.465754	2.971934	2.115073	8.454241	2.876614	7.217078	2.839997	1.28685	0.46128	0.199968	0.542319	0.288712	0.358085	0.296956	1.31283	4.699405	2.384374	2.777298	3.038902	4.518421
Fxa3Dg203029	14.107961	13.686499	11.897449	8.071082	7.624094	5.170132	7.620966	6.552785	6.178964	6.55007	9.61219	6.665368	6.697825	5.423774	4.432139	6.70104	8.565779	5.358584	15.011448	15.338774	12.032224	13.05099	10.624748	12.563003	7.530612	10.145155	9.454672	8.713401	12.801786	13.341537
Fxa3Dg203022	33.230644	71.327454	39.137337	6.768783	5.701491	8.534203	0.313757	0.451579	0.348837	1.777895	0.847051	1.304343	0.605484	1.670933	1.895846	13.548287	15.426462	95.083984	0.598885	0.103773	0.303493	0.079035	0.340661	0.01217	1.794971	2.318532	2.268644	19.344551	15.895295	8.955459
Fxa3Dg203024	5.775355	4.889005	6.610488	10.720131	12.879645	9.910694	0.382775	0.563199	0.306321	2.643841	0.953762	1.174639	1.279027	2.691359	2.187515	10.074093	5.2704	5.316576	0.0	0.213022	0.054441	0.254464	0.329444	0.091372	0.581098	0.959539	0.712994	3.441998	3.053276	3.392243
Fxa4Bg102303	0.0	0.0	0.039002	0.592692	0.375331	0.515849	0.0	0.019445	0.080535	0.039882	0.094752	0.0	0.021966	0.0	0.046182	0.389233	0.107373	0.382598	0.0	0.0	0.0	0.0	0.0	0.0	0.0	0.0	0.0	0.0	0.0	0.0
Fxa5Bg101549	0.982188	1.172598	1.392767	0.910111	1.111626	0.704687	0.48419	0.485655	0.856129	0.840292	1.275897	1.318365	1.060492	1.365573	0.32862	2.204464	2.082953	1.496005	4.492103	4.221616	2.028864	4.202381	2.668942	4.177328	2.754911	2.339425	2.476006	1.87388	2.21842	2.68434
Fxa3Bg200809	7.567583	6.066921	7.166488	4.807868	4.62833	4.621389	8.891709	11.269629	7.492332	4.232612	32.082905	14.870807	3.971701	4.83184	2.034073	7.323201	6.232066	13.309574	11.180073	28.209539	14.364069	58.313972	34.37188	38.186203	6.077869	6.496857	6.38714	8.441156	8.120122	7.556559
Fxa3Bg200808	1.484619	1.81198	2.048969	4.537099	4.244306	4.407887	1.716074	2.173005	2.663232	3.16424	3.473591	3.866792	1.277019	2.616227	1.443508	3.304956	2.47362	3.230199	0.370832	1.002853	0.0	1.222824	0.103422	0.490018	0.424639	0.784191	0.614479	0.598506	0.704576	0.671046
Fxa3Bg200801	1.674239	0.802241	1.209061	4.274962	3.883924	5.177409	4.845537	2.90233	2.074744	10.642006	2.955641	2.798027	3.944208	5.746965	3.016271	2.398412	1.924043	1.017973	0.866256	1.420181	0.729542	1.416915	0.895902	0.863334	1.410826	3.351667	1.108608	0.572331	0.975227	0.402319
Fxa7Dg100785	0.309827	0.181727	0.08868	0.227672	0.127556	0.060849	0.150271	0.101058	0.249905	0.0	0.057331	0.0	0.0	0.047381	0.0	0.147111	0.0	0.0	0.65801	1.509	0.221182	2.991493	2.298825	1.540936	0.0	0.0	0.0	0.0	0.0	0.056705
Fxa7Cg100172	1.961674	1.406263	1.985354	4.39466	5.254638	4.474817	2.646832	1.505216	1.697534	2.63151	2.835592	1.924767	3.529874	4.574718	3.649235	4.709901	4.996764	3.223118	1.78074	1.87674	1.744115	1.375781	1.455417	1.639738	2.620643	2.699431	3.304396	2.829286	2.447857	3.0336
Fxa7Cg100171	2.69489	3.66817	3.263501	1.942046	2.079484	4.087692	0.870002	0.660714	0.771829	2.345319	2.221334	2.118336	1.159647	1.37951	1.18926	1.263682	1.516868	1.01469	0.45354	0.858194	0.856304	1.105585	1.177167	0.70864	0.962081	1.001722	0.971709	1.070803	2.060359	1.07632
Fxa7Cg100170	1.63234	1.25511	1.386943	2.826932	4.184306	5.021638	0.871098	1.519992	0.324415	0.49718	1.435837	0.674104	0.367292	1.010457	0.894502	2.947236	1.76231	2.130212	1.166365	1.095817	1.301603	0.854395	0.881526	0.772278	0.530918	1.341659	1.872153	0.316298	0.867743	0.679384
Fxa2Ag103891	41.992409	30.473543	54.18153	102.815033	96.133698	90.723846	18.833504	15.9681	15.575583	61.691521	19.991713	25.316784	25.982613	28.799002	18.643293	38.902039	35.897747	25.804129	1.292369	1.611894	0.765953	0.343885	0.806135	0.478007	5.157309	8.53602	4.498512	8.918106	7.003857	8.555693
Fxa4Bg102308	2.691515	1.890673	2.881701	4.330593	5.08296	5.667058	6.918576	4.270974	5.489101	5.664728	3.992164	3.757555	4.303674	5.325533	5.839852	3.010468	3.710079	3.410559	2.084174	1.971003	1.834476	2.427758	1.255687	1.969816	2.741575	1.918004	3.20162	3.080657	1.673858	2.783783
Fxa2Ag103894	1.828575	2.902657	0.358647	2.218052	0.638351	1.647614	0.669346	0.274171	0.412139	2.34632	1.675081	1.454485	0.636221	0.60993	0.647958	1.458773	2.496742	3.342193	1.028499	1.179835	0.545449	0.875996	0.749488	1.109707	0.896912	1.988052	1.595732	0.682615	2.052491	1.850784
Fxa6Bg101208	13.34647	12.36056	13.004474	8.623887	8.80178	5.799349	15.644676	19.009346	19.356815	11.645553	14.941113	17.365429	13.003056	11.788543	12.649117	7.057071	5.770957	6.849631	15.782681	15.0471	16.309252	15.273957	15.235174	13.76733	12.671475	13.303793	11.088078	8.896797	15.33935	16.970564
Fxa5Dg203185	5.022734	8.278014	4.883089	4.403037	3.967898	4.876465	2.561049	4.38149	3.805586	2.888099	3.582958	4.297904	2.64016	3.239964	3.287471	4.181364	3.562772	3.977611	5.214074	5.585073	5.437907	7.777669	8.51756	6.65863	6.194619	4.137165	5.590832	4.957299	4.669894	4.956991
NewGene_6301	0.207424	0.134792	0.046007	0.705555	1.071157	1.0685289999999998	1.3013949999999999	1.5251830000000002	1.8214580000000002	0.9780099999999999	1.067558	0.868301	1.112356	0.7875179999999999	1.177581	1.493461	1.4131930000000001	0.831328	0.395824	0.219421	0.628787	0.7146790000000001	0.199122	0.545185	0.413136	0.426627	0.316969	0.565438	0.24865	0.23879899999999998
NewGene_6305	0.0	0.0	0.0	1.202372	1.522504	1.093184	1.611852	1.2371070000000002	1.377219	1.550252	1.722258	1.5769110000000002	2.096706	2.574213	2.088612	2.386975	1.160492	1.8943120000000002	0.0	0.0	0.032544	0.0	0.0	0.0	0.0	0.0	0.0	0.0	0.0	0.0
NewGene_6304	1.38812	0.667439	1.185629	9.58837	10.684374	9.515501	12.179062000000002	12.337523	11.958045	12.514257	11.655558	10.854566	14.323455	22.306533	17.616902	13.91673	13.931916999999999	10.139188	6.441311000000001	5.93458	6.77475	1.711144	3.050537	4.566248	7.253242999999999	6.606689	4.392387	4.136065	5.433107	6.7500230000000006
Fxa6Bg104584	7.477754	6.800093	5.967572	6.774678	10.782019	9.045474	1.131649	1.095039	0.600961	5.001987	1.238663	1.50822	2.25351	3.948826	2.731757	20.56909	9.619308	7.791882	0.307139	0.317117	0.179514	0.658249	0.308755	0.182888	0.722944	0.977572	0.992395	3.087423	2.384735	3.192948
Fxa5Dg203181	62.636452	56.542423	72.26638	45.332077	55.438744	52.589581	13.097591	12.084882	10.828447	12.240543	18.711025	13.021525	12.614578	18.913935	14.425928	16.04451	17.792183	16.466223	16.017172	18.1301	20.193729	43.635082	38.025208	39.232029	27.988409	25.932211	32.423347	17.580595	13.05947	20.09374
Fxa1Ag103024	2.623552	3.709057	2.468011	0.0	0.0	0.0	0.0	0.0	0.0	0.0	0.0	0.0	0.0	0.0	0.0	0.0	0.0	0.0	3.538562	3.300019	4.148475	2.336829	2.350729	3.487128	4.121916	4.561396	4.329746	6.104135	5.244655	5.065287
Fxa2Cg202347	6.396259	2.939717	6.410486	6.154995	10.8611	6.710953	27.959948	28.163635	28.4632	10.272869	30.19124	21.542732	14.823563	7.507865	11.148292	3.827398	3.083384	3.485535	3.418291	5.364957	3.234442	4.015947	4.64367	3.315941	2.906949	2.955538	3.286618	2.217255	1.036547	1.13361
Fxa2Cg202341	5.671203	5.687747	4.335929	3.468664	4.188486	4.275528	8.345117	9.470501	9.401601	7.677638	6.027365	8.217266	9.379488	8.018675	5.082094	5.638766	5.598288	6.802825	15.082657	10.842563	12.526174	9.816474	10.942048	10.295362	13.966958	18.485813	12.860703	4.020277	3.007203	5.751567
Fxa7Dg101496	1.837981	2.222976	2.209298	6.360541	4.803895	5.932991	4.010215	3.390396	2.902371	4.345255	4.917674	3.763223	3.494022	5.540942	3.219713	11.07883	9.369981	9.803341	1.484244	1.463966	0.882434	1.133166	1.32745	1.034933	0.921117	1.183172	1.338244	3.12866	2.61897	2.908766
Fxa7Dg101495	0.60959	0.095004	1.440921	5.858873	4.833221	7.224136	0.0	0.0	0.189898	0.254421	0.14895	0.259096	0.132901	0.262407	0.227688	3.669604	0.877601	0.836431	0.0	0.0	0.0	0.0	0.0	0.0	0.0	0.0	0.0	0.288612	0.08862	0.088306
NewGene_5659	1.134929	1.322816	1.334428	0.896101	0.937947	0.346487	0.782153	1.193523	0.7066	0.829704	0.583345	1.03217	0.74081	0.891251	0.561544	0.946671	1.295934	0.995663	2.100131	1.741518	2.310913	2.129344	1.475153	1.35531	1.617483	1.203628	1.283464	1.356582	1.032197	0.820323
Fxa1Dg200348	5.686852	4.78577	5.143493	1.713286	1.760445	1.198721	1.621072	2.057706	2.113883	2.150735	1.48051	2.186157	2.006964	2.382404	1.92885	1.718965	1.921215	2.16318	4.700457	3.850563	3.887132	3.993712	4.069532	2.533447	4.531348	4.319957	4.784262	4.542564	4.395404	4.52284
Fxa4Ag101884	21.310085	16.264507	23.313091	15.048714	16.087578	14.302767	12.109954	13.361014	12.031831	10.598277	13.027454	11.409114	8.142598	7.863345	6.025879	8.888487	10.300786	8.504632	4.58209	3.564985	6.411701	3.262463	6.879387	3.858789	6.869523	9.404808	8.549859	9.746508	10.863953	9.914069
Fxa4Ag101887	458.053009	182.611801	315.221924	9.349821	88.020317	8.121189	4.73208	9.586619	4.699247	2.685687	1.966045	0.315113	0.16023	1.224472	0.093909	2.436482	1.956133	1.280708	1.701275	1.913033	5.239977	0.622006	0.777921	1.124715	10.480601	27.43837	18.383339	39.931274	113.217384	45.409355
Fxa4Ag101881	0.500689	1.135733	0.398254	1.584132	2.193353	1.828233	0.679746	1.862709	1.083715	5.883994	4.637829	3.232811	1.392534	2.226897	1.019022	2.629771	4.905523	5.722343	0.873685	1.941584	0.45299	3.020558	1.523031	1.423792	1.762595	1.15474	1.660525	1.255074	2.481953	1.456288
Fxa4Ag101880	18.553288	16.188505	21.118731	26.702225	28.307671	24.68037	26.152077	24.795584	21.696243	29.118122	27.684675	23.681973	22.938688	33.605499	28.261135	25.213205	23.893137	19.583031	11.150594	13.629194	10.810175	9.357642	10.190985	9.919157	9.908208	15.427987	13.275053	15.526087	17.986004	19.366999
Fxa4Ag101883	2.904727	2.705159	1.873264	7.953976	10.445259	7.22869	4.2277	7.132067	3.256907	6.843975	11.760209	10.496645	5.779049	4.815719	6.485087	3.641927	4.302031	9.875211	4.360731	4.574735	2.62938	4.822783	3.131118	1.382918	4.174338	4.478653	4.175418	3.858419	0.664433	2.907712
Fxa4Ag101888	10.572171	1.831498	4.976841	1.109276	9.426491	0.772318	1.199151	1.604284	0.958557	0.53896	1.542226	0.291277	0.088726	0.147141	0.434349	0.20541	0.514986	0.245269	0.640353	0.237771	0.271735	0.02395	0.053558	0.096771	0.007348	0.675373	0.15108	0.76325	0.197103	0.338414
Fxa2Cg203431	3.211401	1.541996	3.340849	1.235655	2.461031	1.212911	0.134931	0.295407	0.0	0.634016	0.960585	0.218036	0.080565	0.169724	0.155696	1.272647	0.09618	0.287291	0.01279	0.015637	0.152566	0.0	0.08689	0.0	0.389909	0.851927	0.46238	0.534628	0.380536	0.402019
Fxa4Bg102473	0.525159	0.178882	0.218729	2.428373	1.746468	2.270391	0.0	0.0	0.060637	0.319081	0.166809	0.197806	0.153517	0.090939	0.0	1.522869	0.401318	0.33279	0.0	0.102719	0.33775	0.601264	0.077979	0.102327	0.523129	0.383747	0.590075	0.946561	0.723731	1.498576
Fxa5Ag201333	0.960372	1.872197	0.82051	1.673398	1.000885	1.352343	1.678254	1.656353	1.636838	1.823457	2.349296	1.27511	0.858683	1.016594	1.286866	0.762722	1.20129	0.979684	3.203726	6.289526	2.924862	5.667583	3.444644	4.326954	1.789438	2.010532	1.587226	0.921376	1.294337	1.270762
Fxa2Ag102383	69.614494	73.619484	74.218086	53.693821	70.450577	57.580471	17.877819	14.779339	16.739113	13.481468	16.51347	11.78872	10.369815	18.995201	10.310254	32.167065	26.822737	34.870216	7.272561	9.219588	6.605263	14.765847	10.349506	6.722962	3.536301	6.58307	4.180665	62.20005	38.672073	30.929113
Fxa2Ag102389	9.135826	9.264614	8.486463	2.977003	2.788084	2.080745	3.027248	2.006276	2.483678	3.190512	3.047143	3.312569	2.425037	2.359259	3.246652	2.157449	1.816118	1.882928	13.240103	13.433862	12.721873	14.924751	14.317777	14.958835	15.176189	15.358396	13.53978	12.661499	13.005037	12.690691
Fxa5Dg202242	88.55867	72.126534	109.372581	69.25116	67.48114	74.495155	29.025805	34.777763	26.136614	48.120884	42.426617	36.481644	33.640343	31.234268	37.074524	26.618944	23.895327	21.65119	39.807564	29.936031	44.469807	21.485712	46.988152	30.408392	47.761574	46.595089	65.489014	46.697685	61.603645	43.86274
Fxa3Cg103740	0.518229	1.066549	0.841014	0.396707	0.19128	0.449884	0.064495	0.029534	0.099436	0.129565	0.132728	0.090867	0.153586	0.177374	0.064219	0.389653	0.689929	0.498421	0.249167	0.599773	0.572499	0.528775	0.618373	0.507737	0.441094	0.986545	0.45528	1.268701	0.919542	1.147304
NewGene_8302	0.8914810000000001	1.487338	1.810505	0.094847	0.272203	0.351611	0.0	0.069775	0.509478	0.0	0.0	0.403492	0.030985	0.24211900000000003	0.014961	0.160703	0.058765	1.209882	0.7126170000000001	0.6774999999999999	0.62171	0.293261	0.865172	0.346279	1.2290809999999999	0.8540719999999999	0.85488	2.316362	1.191786	1.024635
Fxa5Ag200298	0.064851	0.109826	0.0	0.616173	0.539795	1.198788	0.2603	0.184414	0.413842	0.291609	0.188932	0.235896	0.0	1.130615	0.650578	0.978262	0.820829	0.753188	0.238772	0.243291	0.0	0.068689	0.0	0.096836	0.0	0.0	0.042604	0.194734	0.176802	0.0
Fxa2Dg200631	5.831799	7.001739	5.275343	8.668021	8.019416	6.523314	4.011713	3.36232	2.874942	9.044735	4.904411	4.936901	4.716455	7.052123	6.831882	13.664301	12.479165	14.008694	1.44735	1.064648	1.091187	0.903494	1.547724	0.593124	3.057481	3.901027	2.670527	7.381294	7.001569	10.126644
Fxa2Dg200633	1.406021	1.301275	1.425287	1.253721	2.095508	1.524827	7.837985	6.471237	7.2315	5.688009	6.67099	5.391588	4.269881	4.489152	3.657278	2.764246	6.005713	6.832012	2.433034	4.073553	2.272183	3.593348	2.497325	3.79873	2.500916	3.471496	1.616141	1.650829	1.955049	1.986154
Fxa2Dg200637	20.011116	17.384556	18.332804	34.865932	42.256321	36.24419	24.770283	20.516418	26.23521	21.459133	29.962341	22.036877	42.506863	62.755386	50.996731	59.577328	44.216343	40.31612	18.966816	18.281342	15.652913	12.780152	9.608787	8.816377	17.790787	30.034779	17.96489	34.140743	39.859634	46.515987
Fxa3Bg200038	9.364492	6.68653	9.098049	20.949787	20.061575	18.110439	2.166621	2.484664	1.189484	5.009496	2.880137	3.879044	3.886988	8.287332	2.673603	13.463939	6.441804	3.361249	0.852562	0.523257	1.540927	0.832832	0.610938	0.395711	0.933698	1.712093	0.949045	2.188812	2.386544	2.150503
Fxa1Dg202811	6.951988	7.060911	9.2248	20.136436	13.22775	17.745846	3.580649	2.25755	3.167281	9.372325	7.011511	7.585258	7.331928	6.011373	7.424951	4.460949	2.76497	3.156965	1.332018	2.031116	1.776958	2.172675	1.656829	2.619149	5.138553	4.922969	3.763266	2.513495	2.493502	3.179238
Fxa4Dg101295	0.043984	0.023725	0.0	0.205179	0.137238	0.141757	0.856767	1.234149	1.334765	0.197193	0.743499	0.248726	0.036937	0.086456	0.0	0.0	0.046264	0.089788	0.264173	0.22614	0.275746	0.103019	0.098639	0.040172	0.045411	0.101353	0.049163	0.134208	0.410888	0.0
Fxa3Bg202423	0.474353	0.62855	0.213965	2.56218	2.086473	2.418977	0.522801	0.314099	0.403771	1.160703	0.68456	1.019201	0.409847	2.074419	1.129505	4.105752	2.039655	2.149503	0.0	0.0	0.0	0.094015	0.094274	0.0	0.025722	0.303405	0.0	0.051631	0.070533	0.0
Fxa3Bg202429	4.947633	5.839769	4.793257	7.247249	6.620877	6.804384	1.926298	2.181071	1.050491	3.579214	3.421416	1.869784	2.114087	4.991595	1.987972	15.144721	8.583364	6.282708	0.734406	1.152909	0.453505	0.98085	1.288952	1.106332	0.63628	0.960851	1.044451	4.100093	2.964956	3.835999
Fxa2Ag100523	0.614988	0.760541	0.289215	1.218506	1.866995	1.190191	8.615551	7.123266	9.601718	10.993804	6.461607	12.844457	22.802868	13.999687	24.428606	2.10104	4.14755	5.130162	22.668854	21.945835	15.552963	16.249933	13.253063	19.085068	12.538809	9.503774	13.45223	3.301699	2.646215	7.213626
Fxa2Ag100520	4.034506	2.233209	4.434643	8.475303	6.66176	11.517119	0.252103	0.123026	0.038371	0.910774	0.561693	0.055904	0.424752	0.817273	0.31625	10.697783	2.267099	2.225562	0.0	0.041693	0.015598	0.0	0.0	0.0	0.284051	0.790178	0.459136	1.555077	1.514966	1.277739
Fxa2Ag100526	2.845656	3.282636	1.82235	2.731905	3.63342	2.543493	2.672453	1.68589	2.623376	2.403361	2.845835	1.571077	2.050152	3.151457	3.075042	3.343236	3.56926	3.922314	2.097635	1.852615	0.450233	1.717354	1.506767	1.943123	0.672386	1.959259	1.810148	1.905514	1.203688	2.390267
Fxa2Ag100525	1.190537	1.69329	1.150285	1.534346	2.032611	0.77455	0.593055	1.42895	1.229754	0.909844	0.906024	0.845099	1.661036	1.421101	1.433041	0.453952	0.752361	0.96107	0.094772	0.23513	0.300956	0.157973	0.226502	0.248122	0.663494	0.747732	1.366393	1.06656	1.053667	0.834605
Fxa4Bg100463	0.040542	0.088395	0.0	5.207382	3.164548	5.182783	5.051345	5.838954	5.212834	3.943586	5.77523	5.389599	4.637351	3.868187	4.839522	4.120064	3.370793	3.33868	0.384074	0.51551	0.48615	2.345418	1.232498	0.507018	0.040507	1.346502	0.971585	0.233355	0.361741	0.486394
Fxa4Bg100462	1.181721	0.945567	0.862649	0.714718	0.637401	0.50007	0.192621	0.24607	0.144253	0.284253	0.204106	0.204645	0.410464	0.391039	0.321599	0.905671	1.404233	0.778366	1.604524	1.06448	0.497391	1.169983	0.926502	0.946602	0.325128	0.493126	0.479666	1.132829	0.838308	0.966846
Fxa4Ag100911	0.368812	1.235288	0.770568	2.361697	1.387367	1.305645	5.181631	2.970188	6.218014	1.787812	2.537868	2.389525	1.999976	4.487155	1.798416	3.787349	3.728801	3.146847	3.603293	4.812478	4.197548	5.216236	4.698133	3.701955	4.708234	3.811063	3.67689	2.71249	2.192668	1.364823
Fxa4Ag100914	17.065901	25.882399	17.340504	12.769287	15.132964	15.362183	11.708772	10.470452	9.906782	16.502514	10.642017	11.115362	7.953239	19.911135	8.280706	19.218145	30.364609	26.937557	18.808834	17.043449	14.901319	22.082134	21.892958	19.24934	25.689442	27.346926	21.990213	35.832127	30.447166	30.460955
Fxa3Ag102863	10.317077	4.302136	15.52405	4.908587	2.549055	3.334828	0.242931	0.983614	0.52476	0.36246	1.367242	1.006511	0.030452	0.168565	0.082825	0.969235	0.110549	0.328475	0.355708	0.697961	0.468211	2.223848	1.345539	0.815644	0.501511	0.641149	0.689316	0.606136	0.374171	0.172949
Fxa3Ag102862	11.32222	9.906802	13.038054	4.178445	4.76019	4.661366	0.345722	0.490695	0.663132	0.843136	0.643319	0.0	0.16042	0.373232	0.435887	2.436777	1.252418	0.392903	6.309208	8.077666	5.90216	8.173675	7.392683	8.110008	5.274433	6.276359	5.686764	6.271641	4.457788	5.860597
Fxa3Ag102865	0.0	0.0	0.0	2.105548	1.795668	1.237772	0.948174	0.248697	1.744144	2.234697	1.688805	1.199782	1.40958	1.778343	1.1925	1.528489	1.699971	2.096333	3.906003	3.055785	4.595988	4.178698	3.73063	5.61451	1.535576	0.594988	1.503183	0.0	0.131815	0.0
Fxa3Ag102869	2.411918	2.694365	1.410772	0.726158	0.808827	0.778508	0.215345	0.252684	0.255601	0.79354	0.757961	0.370751	0.342991	0.905602	0.302816	1.304871	2.2651	1.417137	2.210811	2.627678	1.099436	3.278394	1.319147	1.90768	0.488138	1.140601	1.202084	2.032177	1.598826	2.605896
Fxa2Bg202649	0.654132	0.554063	0.608537	1.292913	1.327455	1.682559	1.162	0.966195	0.909241	1.44102	1.876185	1.380221	1.980062	1.503548	1.477897	1.68665	1.9429	1.908822	0.796413	0.443769	0.907561	0.513912	0.673838	0.602539	1.514849	1.090889	1.560064	0.923907	0.542051	0.642539
Fxa2Bg200500	27.242735	26.788231	30.220278	32.528526	29.710089	28.025858	7.387774	4.255914	4.081845	11.140627	3.12122	7.181655	7.833143	9.113642	9.735152	19.042892	20.790781	10.896465	2.360906	2.414745	4.426297	1.806164	1.673334	2.101477	8.951469	11.646843	9.594894	19.798862	17.128187	13.0959
Fxa3Ag103099	1.555013	1.854316	0.998185	2.604706	2.721715	2.542165	2.687656	3.998343	2.017106	2.543664	3.456927	3.567673	3.768692	3.459871	3.674529	3.175538	5.43363	5.269179	2.695718	2.468765	2.045509	1.683627	1.0562	0.800417	2.464155	1.733634	1.950999	2.27511	3.443726	4.896256
NewGene_215	1.302769	1.566914	2.238182	3.595078	3.971817	3.487907	0.620734	0.843761	0.534315	0.274318	0.412364	0.644161	0.482009	0.623618	1.134329	0.722725	0.474983	0.32826	0.621253	0.664457	0.377164	0.639143	0.077759	0.356735	0.523436	0.961806	0.256258	0.473138	0.30404	0.27564
Fxa7Dg102129	10.177965	6.48291	7.025303	9.212416	5.991731	8.223439	2.182572	3.206767	2.114385	3.793744	2.239403	3.04315	2.519567	6.94043	2.748757	4.814665	3.367396	2.399761	0.90853	1.112196	1.059903	1.570975	1.613078	0.999008	2.454664	2.049115	2.85943	2.245087	2.749472	2.82885
Fxa7Ag201289	1.094567	1.23363	1.584053	2.203568	2.938429	2.786084	1.289126	0.743488	0.91794	1.911323	0.941108	0.824859	1.172221	1.840131	1.7312	2.316635	2.628335	2.586055	0.962825	1.216089	0.534778	1.753503	0.946798	0.955076	0.531368	1.011258	1.176035	2.230628	2.093297	2.481845
Fxa7Ag201286	0.589879	0.435083	0.402619	0.212013	0.421405	0.458938	0.430392	0.383812	0.252349	0.362514	0.484863	0.350908	0.443175	0.587729	0.694208	0.365335	0.446756	0.526532	1.475481	1.85509	1.696183	1.454648	0.922641	1.108152	2.117971	1.09021	2.152843	0.52203	0.599105	0.960208
Fxa4Ag102518	9.758127	3.316205	13.901007	6.478942	4.360173	6.050961	1.432332	1.919304	1.087292	2.824855	1.554675	1.419664	2.63417	1.516464	1.937484	2.016768	1.482086	1.550606	0.54878	0.754368	0.573032	0.573481	0.619701	0.262757	2.051672	2.035243	1.805396	1.634894	0.978209	1.103459
Fxa4Ag102513	5.111414	1.005512	3.360677	8.20754	8.131205	7.555278	0.0	0.0	0.0	0.050912	0.145147	0.0	0.0	0.0	0.118094	4.502028	0.919252	1.109602	0.0	0.0	0.0	0.035799	0.0	0.0	0.0	0.048467	0.0	1.939687	0.641518	1.005874
Fxa4Ag102511	7.361423	7.329213	7.259496	6.412543	6.397115	6.274736	12.758917	10.453579	9.668313	14.657123	17.315331	14.964767	20.012381	9.811934	15.299849	6.08143	7.79543	7.82482	14.656779	16.090702	16.685904	20.393919	18.681408	14.83004	25.760199	17.052223	18.496241	13.604303	20.513084	15.181999
Fxa2Bg203081	11.656909	7.686836	12.729242	5.857179	6.230581	6.175036	5.816075	4.092677	3.208342	13.848555	8.180574	6.49979	6.932612	9.172318	7.157399	3.398378	5.073701	3.868545	8.134727	8.555404	8.858271	7.54053	12.321185	9.421021	12.750957	10.713665	13.866193	8.340986	8.226594	9.498863
Fxa2Bg203086	9.47631	11.194356	1.457444	9.001632	3.269403	12.15398	449.529266	272.599426	354.614716	261.168304	614.543884	377.602997	295.377991	123.698532	192.264999	107.962677	469.300018	472.475739	125.652267	120.801842	134.460678	195.696945	119.34903	69.423935	140.984879	89.189156	95.063004	165.064163	178.937088	183.989105
Fxa2Bg203089	9.389222	7.570994	9.496036	6.973799	6.695515	6.514449	6.446537	7.206386	6.855556	20.294937	8.770265	9.923647	10.068995	8.812116	10.848247	2.047314	5.372083	6.894166	7.18368	6.336803	6.444571	5.720034	12.132886	6.983606	11.616743	12.512022	11.44615	11.677312	11.155392	12.486989
Fxa4Bg102556	0.0	0.0	0.0	0.0	0.077429	0.0	1.594023	0.81042	0.0	2.328349	1.78971	0.72053	4.333971	3.051502	5.415765	0.0	0.418828	0.189403	0.08896	0.0	0.0	0.451274	0.695711	1.014974	0.0	0.463844	1.380006	0.0	0.085417	0.0
Fxa2Ag100459	0.405146	0.43148	0.425743	1.400415	0.735452	1.091636	0.423693	0.154514	0.229634	1.003373	0.798653	0.752847	0.588062	0.583084	0.277364	3.542687	3.77518	3.411574	0.033246	0.088934	0.042205	0.013368	0.042209	0.041929	0.01817	0.111934	0.131494	0.377028	0.73561	0.718635
Fxa1Dg202028	21.641729	24.931471	22.046734	11.021025	13.183487	11.496674	37.125916	29.888699	36.890701	30.451408	33.4468	29.851934	23.474018	23.282251	27.479214	10.408945	10.71176	9.721032	42.632145	36.311062	37.85825	37.610332	43.263966	39.755798	35.596958	35.52935	37.252903	26.564005	30.139593	35.105278
FxaCTg000468	0.0	0.0	0.0	0.366439	0.407492	0.261003	3.103008	3.339822	3.347365	1.339895	7.855299	3.261518	0.614895	0.674284	0.993571	1.042183	0.291282	0.654256	0.0	0.0	0.0	0.096946	0.0	0.0	0.0	0.050051	0.058572	0.026256	0.068223	0.0
Fxa3Ag104017	5.826345	5.618533	4.372564	5.024404	6.640143	5.560953	2.718019	3.591541	3.131963	5.21746	4.749207	4.342949	3.641	7.965401	3.023258	9.004253	6.501173	6.182246	3.081873	1.051528	2.120824	1.483062	1.771099	0.955265	4.319175	4.978745	4.514315	4.904932	5.460763	7.87302
Fxa2Ag102625	1.414451	2.273741	1.024147	0.047314	0.472847	0.0	1.327445	1.144782	1.224395	0.733234	1.55197	1.366005	0.597362	0.540984	0.784058	0.0	0.029826	0.0	0.568154	0.873343	1.250374	0.711514	0.732653	0.624566	1.504231	1.932463	2.840601	0.821031	0.594921	0.935455
Fxa6Cg102929	0.0	0.0	0.0	2.211124	2.82685	2.249704	4.625273	4.172021	4.569616	3.361737	5.62454	3.551615	3.701519	3.492902	3.020739	2.493226	4.927985	5.264715	0.0	0.0	0.0	0.0	0.0	0.0	0.025478	0.0	0.0	0.0	0.0	0.0
Fxa4Bg102413	12.913935	19.549437	16.612038	32.338081	30.994715	21.461424	4.203134	7.056366	4.010194	9.903461	5.277602	7.11205	7.164474	11.299163	9.568447	18.642429	13.256414	10.758842	3.154049	2.600872	3.179925	3.97396	2.775836	2.687805	5.513605	7.144142	6.04152	9.617865	8.907063	10.28555
Fxa4Bg102411	4.256462	3.065631	4.056046	2.55758	2.722372	2.359365	3.480787	2.156227	3.193183	5.169285	5.617516	5.716871	4.333584	2.331065	4.330139	1.812586	1.125007	1.630386	1.677901	1.730264	2.098367	1.891114	2.152609	1.863443	3.127721	3.361585	3.313223	1.187386	1.661816	1.894302
Fxa4Bg102417	9.680262	10.820924	8.555532	0.635395	0.500841	0.996806	0.007148	0.062241	0.0	0.036311	0.057865	0.123009	0.156065	0.0	0.006681	0.197179	0.125912	0.075761	10.891984	12.8407	15.778991	10.44677	13.113826	11.065414	14.821602	7.828631	15.033486	7.327222	6.939429	6.18306
Fxa7Bg200241	1.971927	1.878377	0.918942	7.245321	5.482448	7.583353	9.267	9.575118	9.202681	6.861131	9.932411	8.082296	8.322125	9.130651	9.357037	8.573439	8.781633	8.021822	0.978577	0.923079	0.590776	0.662389	0.252536	0.589082	0.28376	0.918327	0.321171	0.870048	0.652796	0.848576
Fxa7Bg200248	2.551049	3.228094	1.241362	0.509268	1.419034	0.938611	1.19005	1.35787	0.946709	0.854999	1.929357	0.735185	1.05742	0.697524	0.976636	0.864906	2.367128	2.530096	1.606232	2.660053	1.845487	2.244977	1.932659	1.756009	1.829952	2.58879	1.882074	3.295898	2.930627	3.056746
Fxa3Ag102086	109.737541	129.850906	97.787636	48.487335	46.857674	45.947605	0.427304	1.872833	0.269188	8.709023	2.445944	3.334927	1.912491	11.099241	5.658643	26.358694	11.025882	23.17388	0.337737	0.184528	0.746339	0.100536	0.56864	0.282899	3.886195	11.999207	3.940939	18.499542	24.73518	23.714243
Fxa1Cg101447	13.043968	14.357519	11.816221	11.865531	14.780465	11.213709	13.577004	14.893919	13.872141	5.802431	18.429073	16.33954	8.531729	7.64531	5.733385	14.625772	8.097032	6.682674	38.296825	37.52985	41.330978	42.464405	37.506783	44.38839	42.766609	31.64591	40.433136	20.53326	13.799998	17.961727
Fxa3Ag102089	8.742264	5.883527	8.306973	5.518127	5.79136	6.356151	4.07671	3.427729	4.222264	5.899831	5.340428	5.541169	6.378108	6.226832	6.717725	7.790766	9.086696	6.43427	1.858405	1.216243	2.112415	0.781904	1.179941	1.051148	5.908356	5.894803	4.033906	7.982489	8.185001	9.787888
Fxa4Dg100688	6.560877	5.160204	6.767032	0.0	0.0	0.0	0.0	0.0	0.0	0.0	0.0	0.0	0.0	0.0	0.0	0.0	0.0	0.0	1.772545	3.444844	0.0	2.335486	2.404408	3.166981	0.0	3.991256	2.950993	3.064066	3.927915	0.0
Fxa4Dg100686	40.311695	41.341339	45.295986	62.400272	57.355824	56.597054	61.370007	59.508583	70.282959	84.484886	50.561539	57.252117	67.641212	82.169403	92.578674	26.280519	29.447523	20.254406	33.457016	19.128082	34.46204	24.569239	41.121754	33.69804	55.572994	66.648643	68.666199	13.683199	8.461083	13.348184
Fxa7Dg100196	0.44377	0.713918	0.774996	1.87516	2.145908	1.497774	2.285592	1.697459	3.075505	0.791244	1.529664	1.065434	2.247605	1.167418	1.187544	1.287372	1.334686	1.415287	0.976616	0.673599	0.704819	0.692521	0.983657	0.29575	0.578874	0.161912	0.381291	1.135354	0.991463	0.761502
Fxa3Ag103358	4.485023	4.012413	4.401862	6.082989	6.67926	5.089735	5.622714	8.094408	6.329284	10.121921	8.103528	8.746119	5.88724	6.333938	3.446845	5.847961	7.076497	6.126561	2.166232	4.166422	4.568865	4.309327	3.670409	3.617566	3.187489	2.729465	3.459742	4.585519	5.536121	4.666365
Fxa1Cg101006	1.928423	2.322521	2.047261	5.30575	6.044439	6.708858	0.352653	0.610915	0.204362	1.259076	1.260627	0.438813	1.080202	2.892982	0.825003	3.928667	2.540306	1.924454	0.07123	0.086197	0.047042	0.15226	0.234856	0.054365	0.477756	0.479334	0.452082	1.066959	0.542787	0.810556
Fxa1Cg101007	6.082498	5.469107	6.872091	2.157947	2.562396	2.078208	0.507139	0.590186	0.205595	3.639932	0.701393	0.992782	1.305956	1.274609	1.132978	0.595036	1.019427	1.325846	1.984594	2.4195	2.443345	1.731676	3.125767	3.171702	4.658453	5.135105	3.882505	4.781698	7.742777	5.979262
Fxa1Cg101004	7.277662	4.540578	5.514928	2.59667	4.306146	3.408415	1.134566	2.649249	1.065682	2.516057	1.566937	1.174347	1.183446	1.879195	2.033239	1.400825	1.09051	1.226531	9.470831	11.979273	7.730672	7.156982	5.406221	7.370544	5.486837	4.949347	8.614203	3.764517	2.930213	1.591667
Fxa1Cg101002	1.744191	2.770765	2.101995	5.541616	6.717343	5.439002	0.525093	0.431692	0.257613	0.885961	0.249364	0.564142	1.118463	1.619273	1.786832	2.870212	2.122807	0.969563	0.069197	0.178603	0.107594	0.0	0.0	0.155248	0.39699	0.101837	0.427593	0.297209	1.023535	0.756782
Fxa1Cg101000	0.0	0.383483	0.238484	1.016719	1.173652	1.622262	0.560359	1.068956	0.907668	0.338494	0.731082	0.71265	0.928605	0.620055	0.543846	1.88743	1.567389	1.788755	0.0	0.091847	0.375223	0.179072	0.0	0.184777	0.0	0.364334	0.193688	0.19243	0.329948	0.315513
Fxa7Dg102787	5.277191	9.683597	4.800601	7.663493	6.630756	7.034396	12.861869	14.256166	9.386936	5.201082	8.287889	8.913674	11.290005	10.574842	8.102307	10.996217	18.315977	15.906314	15.44953	33.052429	18.280035	30.854403	14.374109	14.853436	9.234181	16.672628	9.881593	12.81917	18.835905	10.644995
Fxa5Dg201110	0.502682	0.411723	1.043689	1.89789	1.094549	1.177115	4.613664	4.467754	6.245154	3.562949	5.329305	3.915591	3.015568	2.826262	4.070658	1.354806	0.889919	1.659627	2.107798	2.144454	1.495598	2.917278	1.535861	2.646825	1.474122	2.435501	2.301309	1.592898	1.656287	1.484773
Fxa5Dg201116	2.577298	0.904594	3.414716	14.781914	5.646074	14.157668	1.50361	1.549708	1.705902	1.166585	1.766301	0.967649	1.493528	1.136727	0.886192	1.368254	0.845678	1.039804	0.5466	1.182972	0.682688	0.457648	0.853396	0.790971	0.446847	0.297867	0.490859	0.716209	0.609188	0.66274
Fxa5Dg201117	46.144585	54.130676	28.209131	27.89662	25.346535	34.845394	1.191936	1.10844	1.295187	1.707844	2.491968	2.011649	0.945184	3.044068	0.674209	95.097359	116.282852	220.082901	0.783026	1.855639	0.314461	2.079821	1.475862	1.076246	0.466718	1.340504	0.437097	43.79266	18.138323	12.565594
Fxa5Dg201118	4.906704	5.20012	5.08839	9.601357	9.812251	10.869663	14.547994	13.591977	16.361063	10.543161	15.590493	12.274429	9.957103	11.777693	11.645878	9.631037	11.03946	12.902699	6.46731	7.174566	7.074118	6.55556	6.682419	6.142804	3.904474	6.017656	3.903562	7.634587	5.210186	6.536591
Fxa2Bg200974	5.633445	5.454527	6.741309	4.353798	5.912172	5.864326	1.391317	1.3167	1.182252	1.984579	1.130811	0.989729	1.736356	3.375577	2.674949	5.33501	3.655043	3.062886	3.000963	2.536147	2.954083	2.475312	2.731655	2.739115	3.959603	5.502932	3.976189	5.412961	5.373219	5.346847
Fxa2Bg200975	28.163851	17.308849	36.413235	26.404146	27.722021	30.583014	23.48362	27.241661	24.638197	36.441105	43.547482	35.653881	35.813351	34.199326	30.292316	28.191784	16.536648	12.829621	9.101253	9.695621	14.113501	12.538616	13.493001	11.246614	21.719204	18.867823	19.838928	11.920518	11.11502	12.907987
Fxa6Ag104586	1.697366	2.955361	2.05213	2.293282	2.587548	2.122006	4.047042	5.504184	5.156679	2.378501	2.770752	3.39243	3.087891	2.525359	2.891405	1.964697	2.467176	3.453328	5.766571	6.050011	6.950642	6.811259	5.40195	5.436448	3.558631	3.6771	3.870333	2.629988	3.443612	3.163439
Fxa2Ag103561	0.437578	0.047053	0.517948	2.121016	1.090338	2.967513	0.0	0.0	0.0	0.124359	0.0	0.046787	0.0	0.0	0.108804	0.709194	0.254904	0.071584	0.0	0.0	0.0	0.0	0.0	0.0	0.0	0.0	0.0	0.0	0.129086	0.134947
Fxa4Cg202196	0.467496	0.51985	0.252149	1.311435	2.032835	1.4538	3.268497	2.118017	1.93391	1.107508	0.870739	1.303493	1.444447	1.64445	1.194693	0.992191	1.451776	2.629096	0.259551	0.343388	0.302935	0.392373	0.149537	0.391559	0.510338	0.0	0.240486	0.384787	0.723214	0.550194
Fxa4Cg202199	4.70005	5.060678	3.6443	2.200804	2.282955	2.155553	1.686378	1.130319	1.35486	2.86469	1.533252	1.3971	1.04035	2.551864	2.23652	2.092887	1.972872	1.670551	3.718636	4.093277	3.602094	3.531213	4.287929	3.261804	4.42899	4.965836	4.122196	4.328687	6.068711	5.424885
Fxa6Cg100995	156.513077	191.773071	186.992523	192.097275	187.749374	179.492798	61.86253	39.512299	43.276215	103.427414	83.131088	68.651283	73.335579	104.708366	92.557587	121.567947	137.815048	138.034958	65.821037	71.115166	57.164959	57.242138	200.987808	188.009583	156.511566	225.324844	180.962799	712.664673	668.881042	400.461578
Fxa6Cg100996	66.318146	60.782207	75.188103	77.759872	64.987862	71.544212	5.114479	8.540895	6.798701	39.957825	8.910627	16.54207	13.217645	19.501453	13.966011	8.180618	13.162491	11.47794	10.372748	17.016829	11.632648	21.815756	25.300776	20.141123	50.145386	38.991947	29.238068	14.412029	15.627464	12.471499
Fxa6Cg100999	28.14275	25.720474	23.967402	13.290321	6.569777	11.65289	12.018549	18.369928	14.40419	39.979401	39.485073	37.599205	41.31076	36.491005	26.679417	5.104202	10.910126	14.374224	22.984022	16.111261	28.490414	46.741505	55.054806	36.655006	85.649628	82.508194	95.491791	117.354362	115.79258	58.71743
Fxa3Bg200751	4.526478	3.983527	2.856224	0.058135	0.0	0.081721	0.069634	0.0	0.070008	0.0	0.0	0.0	0.0	0.0	0.050366	0.151836	0.159662	0.027093	3.049357	2.228464	2.531629	2.48369	2.502187	2.735059	2.724642	4.088188	3.15759	5.125986	3.668105	5.209679
Fxa3Dg200204	0.986416	1.634878	2.741199	6.924815	5.705996	9.614043	0.0	0.053073	0.062408	0.632398	0.756113	0.083136	0.087212	0.75358	0.0	16.968512	15.968266	7.015468	0.0	0.171056	0.0	0.017687	0.0	0.106102	0.075717	0.142933	0.0	1.62856	1.790827	0.686352
Fxa6Cg102174	5.496697	5.145082	4.983684	3.996168	4.494852	4.428894	2.040134	1.994149	2.138191	1.86958	2.112089	1.600025	1.274537	1.412125	2.826807	3.237462	2.668914	3.085914	3.551327	3.217581	3.435431	3.24347	3.371305	4.005401	3.918682	4.397653	3.84606	5.704643	4.232432	4.77291
Fxa6Cg102178	12.584015	13.197706	12.933118	7.669506	10.211733	8.928709	6.261186	5.307463	4.861326	9.725348	6.980681	5.869547	8.552901	11.516438	9.901457	12.044496	15.095985	8.949867	4.418401	2.529364	4.191021	2.981282	3.071205	3.622331	7.940238	10.249313	8.171842	12.053983	13.705416	12.207135
Fxa6Cg101031	212.673828	163.032944	230.240982	386.819702	312.575958	422.508057	16.834646	12.738179	11.135143	34.449696	16.73259	26.126501	57.300697	68.854256	71.633339	322.704071	77.219627	60.915489	4.227489	5.275644	9.855406	6.963838	9.190823	10.490121	19.75812	37.700844	22.207319	99.055992	84.151108	74.596046
Fxa1Ag100205	12.906076	19.044088	9.33388	23.968906	23.388817	29.973349	32.575752	29.687132	33.38319	18.497032	35.358456	26.596016	30.328709	23.958632	29.716539	23.311922	13.691321	11.14783	50.842911	52.866035	44.01561	62.465641	48.738613	46.574314	28.630863	28.117605	30.522776	12.697668	12.31062	17.161411
Fxa1Ag100204	0.287585	0.211198	0.096637	0.189567	0.226682	0.184571	1.33811	1.239151	1.894628	0.47998	1.009119	1.340364	1.945675	1.110383	2.48	0.178995	0.0	0.181039	4.528739	5.123722	3.838985	5.104129	5.035892	4.775354	3.802618	2.236869	3.615956	0.184954	0.279741	0.41771
Fxa1Ag100207	6.337114	9.329814	8.502097	8.082292	10.735972	7.161906	3.029854	1.434875	0.910046	3.198876	1.379473	2.243996	3.423974	8.089726	2.876577	16.887445	14.619754	8.24664	0.737231	0.691315	1.151522	0.296646	0.852333	0.480558	3.329084	5.631648	3.949923	12.118124	5.142383	4.991677
Fxa1Ag100203	4.029353	4.60043	1.984633	4.488035	4.119043	5.11488	3.565696	5.011814	6.025673	3.432185	5.002051	3.841502	2.549623	7.210695	3.999367	3.858807	4.207635	3.850933	9.919415	9.342649	4.604301	10.22343	8.788254	9.078733	4.715964	4.921035	7.215844	4.110555	3.228082	4.945005
Fxa3Bg201783	0.828623	0.724988	0.664505	7.941923	3.874289	5.668686	0.0	0.911178	0.0	7.489392	1.603078	1.137792	0.282072	3.930027	0.893674	0.510401	0.586309	0.287709	0.0	0.0	0.0	0.100426	0.168791	0.213536	0.084039	0.422818	0.474878	0.0	0.0	0.0
Fxa3Ag103852	2.160577	2.986209	1.004001	0.885124	0.178812	0.685329	0.099729	0.0	0.024409	0.45644	0.199757	0.170961	0.121116	0.207752	0.0	0.568236	1.145475	0.608593	0.201854	0.299487	0.112495	0.139667	0.025543	0.118353	0.199112	0.591156	0.177063	0.579941	1.154877	2.043089
Fxa6Cg101038	0.577382	0.508115	0.913736	2.155583	2.385028	4.076952	0.379306	0.236048	0.596453	0.563769	0.313324	0.452059	0.131556	0.355902	0.449997	1.288025	0.832732	0.500316	0.018907	0.0	0.0	0.0	0.0	0.0	0.0	0.073358	0.017904	0.341221	0.12693	0.373548
Fxa2Dg203339	0.860718	1.758495	1.281109	2.746132	2.322211	2.163428	2.83654	2.559377	2.873459	1.533752	1.496043	2.316041	2.701624	4.072159	3.790969	2.146955	1.224171	2.075379	1.044804	1.409175	1.326663	1.36222	0.947804	0.879048	1.0715	1.530824	1.447203	1.901968	1.225018	1.097016
Fxa5Bg101027	2.732999	2.361934	2.069658	1.638395	1.60501	1.332848	0.181457	0.157543	0.247416	0.507521	0.734833	0.433699	0.403552	0.70016	0.347692	1.293186	1.456253	1.009882	1.119474	1.144119	0.817653	1.514895	1.680125	1.426755	0.467031	1.749341	0.668755	3.22328	4.000039	3.477726
Fxa2Dg203331	2.84815	4.090337	2.937316	7.368912	6.94359	6.796609	7.900434	8.007165	7.213062	13.588439	9.6439	9.039687	9.686378	16.256691	8.778381	10.479208	12.168679	9.858594	1.307295	1.292133	1.460012	1.621448	2.16013	1.474515	6.321671	4.868536	6.471438	4.555037	4.670867	2.95677
Fxa3Ag103857	2.533749	2.995735	1.928028	1.216128	1.408995	2.414548	1.396082	0.79136	1.508891	1.92219	1.640527	1.509946	1.908039	2.902667	2.557277	3.215786	3.49259	2.044115	0.887696	1.101194	0.772796	0.730026	0.728235	0.651587	2.147358	2.649902	1.963607	4.814724	4.804357	3.283976
Fxa2Dg203333	0.192976	0.464424	0.0	0.374821	0.145465	0.16754	3.96645	0.700881	2.139219	3.498025	4.528853	2.999693	2.42708	3.141449	2.748147	0.0	1.383308	2.145592	0.363594	0.588469	0.700175	0.339774	0.279256	0.097774	1.388371	0.566244	0.427604	2.144458	2.33263	1.852653
Fxa2Dg203332	22.746147	22.514172	26.773224	16.696165	16.215523	17.094591	10.78168	9.325668	9.976521	23.448732	14.81076	15.378263	16.022724	23.24971	15.674159	21.400982	15.299701	10.861156	7.591662	7.325614	10.589053	6.10365	6.478713	5.916408	19.789032	21.31459	16.504456	15.116598	16.811838	18.167482
Fxa2Dg203335	9.891711	8.063052	8.872993	9.250656	9.589375	11.190269	13.507479	11.4556	12.317782	12.386005	13.726561	12.816343	14.612495	14.443938	15.356997	7.938988	6.868813	8.363692	4.491964	4.037849	5.305263	3.953169	4.550307	4.119655	8.210384	8.447332	7.110474	8.21085	8.16049	7.083984
Fxa2Dg203337	4.129407	6.165965	5.533717	8.634151	8.699516	9.674203	5.673533	4.678102	5.695584	8.223615	5.070563	4.665673	4.600447	9.787378	5.819611	15.36963	19.130938	11.328795	2.77744	2.544662	2.151108	2.400886	2.406477	2.178285	3.62234	3.962402	5.084329	8.0439	7.908082	8.693666
Fxa2Dg202062	3.552721	3.949686	3.249131	3.618155	3.201687	4.279827	4.446657	4.209986	4.42489	2.075991	4.793618	3.094454	2.292683	2.322762	1.958084	3.840891	4.063268	5.707833	5.896475	8.036631	5.377689	7.439198	6.388844	7.288714	2.714657	3.21663	2.664122	4.408742	4.98389	4.304997
Fxa2Dg202060	1.475661	1.112083	1.231668	1.551836	1.329483	1.079816	0.68933	0.986356	0.483207	0.994545	0.438889	0.593269	0.663706	0.649412	0.418411	0.676309	0.529983	1.052738	1.758982	2.228765	1.088732	2.479387	1.55591	2.093119	0.523785	0.93956	1.321586	0.617219	0.367326	0.453471
Fxa2Dg202064	40.663757	42.119865	40.592793	46.800415	60.917171	48.196198	13.528859	10.261737	10.544435	12.080997	10.246413	7.646715	8.18986	14.244766	8.374857	24.650846	24.193861	28.194513	4.307818	5.863539	4.918341	8.447472	5.282685	3.209955	2.202514	4.555901	2.561862	37.737988	24.038794	21.557846
Fxa3Dg201158	1.099999	1.946057	0.34068	0.928956	1.28095	0.754934	1.318712	1.183065	1.036824	5.213926	1.602995	1.431668	3.913584	5.832832	5.904397	1.255281	2.704782	3.213458	0.140292	0.115495	0.885358	0.591571	0.646396	0.650028	1.65628	1.299412	1.081132	1.286759	1.966373	0.543664
Fxa1Ag100704	8.194877	10.472433	9.178234	24.81287	15.610511	16.115028	0.0	0.083528	0.0	1.185673	0.030333	0.075688	0.235591	0.268558	0.225683	0.777271	0.083598	0.0	0.0	0.0	0.0	0.0	0.0	0.0	0.0	0.263089	0.100476	0.132601	0.085342	0.153007
Fxa6Bg100855	0.304754	0.507802	0.264169	2.934396	3.806515	3.468081	3.950049	3.704968	3.659395	4.632454	5.115998	3.930788	4.375061	4.077927	3.968549	4.651238	5.042107	5.02848	0.333116	0.50517	0.462467	0.629254	0.689476	0.376092	0.508722	0.487511	0.292037	0.427502	0.655897	0.479554
Fxa3Cg103237	33.794418	40.612492	28.574614	26.860979	27.083965	25.572243	63.490295	71.425446	74.502655	38.460434	51.896084	55.669991	51.366745	49.022461	52.295628	29.796949	32.390308	32.796604	84.756844	99.306702	78.081139	92.85006	79.901543	97.54409	67.308846	62.726562	69.388901	35.80299	37.000443	44.333309
Fxa3Cg103236	0.409449	0.126437	0.411642	0.046797	0.103755	0.013986	0.115408	0.004892	0.072355	0.117898	0.02439	0.057418	0.068927	0.152113	0.082716	0.0	0.020286	0.129474	0.28869	0.221984	0.602215	0.218309	0.452681	0.351292	0.447871	0.340489	0.541406	0.264737	0.285778	0.441115
Fxa3Cg103231	5.718599	4.563578	4.962679	2.772708	2.160988	2.803845	0.393753	0.607056	0.447635	2.956203	2.317996	1.841069	1.834762	2.112984	1.47139	9.073504	6.011302	6.906903	2.430037	2.84607	1.050512	3.254624	2.143022	1.334168	2.669832	3.587515	2.432655	4.861325	10.548047	9.203488
Fxa6Ag104378	8.668476	5.720978	8.175284	6.055222	6.830541	5.937009	3.496289	3.054817	3.203555	1.935395	1.933678	1.353412	2.147094	4.378217	3.383943	3.888322	2.616922	2.843935	4.002435	6.200189	6.201411	6.860372	5.386758	6.72178	5.800656	4.908055	3.627445	5.845399	5.484212	4.727197
Fxa6Ag104379	1.205829	1.043301	0.986597	1.11179	1.499088	1.458373	1.6675	1.209829	1.563816	0.654067	0.936891	1.046895	2.278887	1.499213	1.67001	2.032831	1.161432	2.526695	0.454845	0.449252	0.730892	1.197709	0.55785	0.511368	0.926284	0.965434	0.837987	1.861517	1.42197	1.307659
Fxa3Bg202999	5.19765	6.434566	4.962044	0.283439	0.0	0.144909	0.260614	0.083992	0.0	0.0	0.0	0.239812	0.12813	0.0	0.0	0.0	0.0	0.0	0.063975	0.645578	0.40843	0.273166	0.0	0.290104	0.381185	0.730684	1.150698	5.339246	4.183733	4.8267
Fxa3Bg202998	0.616974	0.833991	0.963223	1.67676	1.266749	1.354986	0.305822	0.299718	0.099696	0.180467	0.229258	0.116491	0.312963	0.297559	0.251985	0.797967	0.395733	0.635556	0.702503	0.861371	0.626736	1.294291	0.666672	0.833392	0.640266	0.441598	0.537393	0.430865	0.549904	0.57605
Fxa1Dg200098	0.0	0.0	0.134506	1.416356	0.510118	0.941648	1.376145	0.8515	1.048076	2.898592	1.933516	1.89964	1.272091	2.367872	1.398641	0.426934	2.596941	2.431292	0.0	0.0	0.0	0.0	0.0	0.0	0.0	0.0	0.0	0.0	0.0	0.0
NewGene_8856	1.205644	1.367238	1.838159	0.342938	0.632515	0.357153	0.346692	0.374439	0.095362	0.0	0.285946	0.093562	0.6695	0.557843	0.148977	0.574564	0.345544	0.4909	0.152898	0.203576	0.271309	0.149007	0.0	0.024388	0.763089	1.235772	0.474638	1.344597	1.167967	0.925548
NewGene_8852	0.0	0.0	0.0	0.0	0.222096	0.0	8.714637	6.063434	11.722498	4.801316	9.56778	6.015299	4.820406	1.174664	6.410559	0.0	0.360253	0.0	16.859047	16.353701	20.747074	15.977574	13.42229	15.765719	8.718301	3.917574	9.377374	0.0	0.0	0.0
Fxa5Cg201818	2.451474	2.228104	2.933634	18.523172	17.774408	17.54545	6.224247	6.350075	6.559975	8.398338	11.964558	11.448964	8.276752	2.243068	3.136971	4.498003	4.419877	2.86666	0.994742	1.651349	1.058568	3.157277	4.209633	2.880927	2.085545	2.198956	1.768904	0.657912	0.958797	1.014068
Fxa5Cg201815	2.119816	2.643389	2.046746	0.905673	0.86348	0.434159	0.595352	1.39778	0.977712	1.363306	0.732247	0.486732	0.244028	1.22698	0.425222	0.456883	1.528708	0.353495	4.496378	4.002775	2.40231	4.975772	4.404433	6.130348	1.878933	3.556543	3.941213	3.629009	5.165165	4.87978
Fxa5Cg201810	5.381856	7.598807	1.253224	2.037455	0.96844	1.457668	0.352549	0.047002	0.146006	1.092884	0.825821	0.635418	0.501574	0.595815	0.076126	1.800282	3.544632	2.845163	1.747172	0.634722	0.340384	0.213605	0.382224	0.43922	0.608482	1.754538	0.880099	2.04811	2.544304	4.311691
Fxa5Cg201811	4.113856	3.954371	4.593216	1.309698	0.870146	1.382406	0.080092	0.833911	0.0	0.278816	0.367386	0.645651	0.352294	0.314703	0.0	1.448777	4.844404	3.663107	0.33206	2.043269	0.0	0.0	0.142413	0.0	1.893722	4.141912	0.685937	18.752026	8.791321	9.194407
NewGene_7260	2.630837	1.431081	2.727439	0.0	0.0	0.0	0.0	0.0	0.092525	0.059506	0.0	0.0	0.0	0.0	0.0	0.0	0.0	0.0	0.648621	1.69313	0.81225	1.939912	1.280208	1.548623	0.893217	0.36076	0.849551	2.250141	1.740565	1.839479
Fxa6Ag100647	2.539828	3.115797	2.739666	3.287546	2.807823	2.876735	0.911623	0.504466	0.42999	2.207042	1.569432	1.145755	1.254541	1.982267	1.18629	3.903297	5.036904	4.374651	0.324093	0.162494	0.180273	0.128456	0.478797	0.0	0.748361	1.429846	1.089439	2.556826	2.613526	2.661332
Fxa3Dg201938	1.516346	0.793489	1.417226	0.966273	0.794023	1.043027	1.421541	1.015877	0.843443	1.137604	1.271192	1.38174	0.466898	0.420343	0.457584	0.60718	0.575767	0.84123	1.870899	2.427485	1.004973	2.602984	2.237273	1.600279	0.96931	0.924516	1.201624	0.759288	0.626815	0.918205
NewGene_4802	0.377031	0.236038	0.41718	0.648625	0.552963	1.278647	0.751141	1.39676	1.129728	0.31805	0.807617	0.792343	0.554919	0.614076	0.683047	0.49353499999999995	0.476453	0.899166	1.4574	1.995867	0.7170690000000001	1.868761	1.37497	1.091542	0.911477	0.750251	0.8381350000000001	0.45205	0.6255109999999999	0.29531999999999997
Fxa4Ag102065	3.384678	2.879232	1.904365	3.078496	2.165446	2.800812	2.109237	1.95282	1.345867	0.857145	0.817581	1.203817	0.743683	2.447713	1.562435	6.403194	4.749092	3.43016	1.451558	1.713179	1.758859	4.654103	3.185172	1.960649	0.870501	2.93668	1.657926	6.301713	4.041493	2.777398
Fxa4Ag102060	2.431233	1.560829	3.108816	7.364863	3.9307	5.759674	0.0	0.0953	0.062426	0.233394	0.103361	0.078548	0.023947	0.328025	0.019067	4.954938	1.431493	0.911354	0.0	0.101542	0.0	0.088932	0.0	0.0	0.0	0.073622	0.018084	0.742904	0.962885	0.803887
Fxa1Cg101683	20.381191	20.206404	34.451771	27.062906	31.30406	43.429806	6.489052	2.268264	2.206386	9.320704	8.384883	6.520011	11.142157	20.069492	12.485824	37.588898	26.459496	18.28754	19.819942	17.851545	18.694221	9.858334	6.754841	6.056798	28.903261	26.539206	24.597961	14.344276	15.938635	25.522526
Fxa6Bg104423	3.147955	3.217967	3.482673	5.948301	8.207169	8.468361	1.175079	0.711294	0.338307	3.5605	2.283331	1.544309	1.846779	2.576252	2.172326	3.206714	2.247851	2.179614	0.091332	0.405421	0.429646	0.410505	0.305076	0.10344	1.436884	2.567515	1.19543	1.391915	1.337705	1.968697
Fxa6Bg104422	14.927184	10.716192	18.510094	19.351694	17.008448	17.08231	0.787466	1.061226	0.625338	2.099619	2.143104	1.241972	1.977403	2.217835	2.329445	9.726099	3.744949	2.929994	0.504707	1.05119	1.308047	0.377595	0.71299	0.787358	1.391486	3.348813	1.059654	3.282641	0.971312	2.032088
Fxa7Bg201592	7.242542	8.1254	6.395492	6.721536	7.009499	6.689095	6.041306	4.492328	5.397375	5.161996	4.705323	4.550346	5.736769	7.900134	6.022893	9.645163	9.190015	7.754115	2.432259	2.653242	2.16949	2.836283	2.925318	1.665026	4.370949	5.533343	4.581795	8.548051	8.458997	9.942927
Fxa7Dg102574	3.091389	3.838149	4.40214	11.39132	6.80828	11.770567	0.069712	0.08918	0.0	0.198066	0.136912	0.075249	0.0	0.084866	0.065138	0.912589	0.289937	0.285096	0.163091	0.139907	0.297928	0.141522	0.074023	0.034516	0.224811	0.17721	0.199515	0.402889	0.226751	0.401773
Fxa7Dg102575	22.517727	24.53759	29.585978	34.126312	26.813641	23.664454	77.031921	81.452271	75.173347	100.110329	123.116219	131.08876	118.634911	79.666969	91.079338	17.219	24.084682	30.09552	118.987434	124.435936	166.55864	220.836609	271.388763	237.252304	178.897293	128.151932	164.923233	35.693886	36.257965	46.244221
Fxa2Cg200649	9.426104	4.415741	11.961614	1.857534	1.308094	5.26845	0.0	0.16991	0.0	0.0	0.0	0.0	0.0	0.0	0.0	0.0	0.0	0.071185	0.0	0.0	0.0	0.0	0.0	0.0	0.0	0.0	0.0	0.100131	0.190966	0.0
Fxa1Bg201005	0.641918	0.727278	0.584296	0.137424	0.152085	0.183676	0.459462	0.132678	0.18859	0.350041	0.452575	0.067763	0.15895	0.355113	0.0	0.122612	0.0	0.07514	0.133766	0.199296	0.168105	0.035191	0.012899	0.116411	0.315109	0.329846	0.0	0.334886	0.171727	0.183736
Fxa1Bg201008	5.393028	4.862516	7.214744	6.063696	8.541281	5.549846	9.938301	7.421947	7.201857	11.441399	8.326645	8.626044	8.773196	8.385744	11.781442	3.262207	4.862677	4.21355	4.082361	3.239064	5.224277	3.630831	5.130361	3.291091	4.548408	6.59885	6.810612	4.149395	4.977628	5.350938
Fxa2Cg201513	1.087056	0.5423	1.185619	1.929437	1.768256	1.6778	13.265825	10.715197	14.023601	6.098959	8.136348	7.72819	14.355093	8.765909	12.260825	1.150497	1.551098	2.057703	5.78967	5.02456	3.719483	2.368354	3.646634	2.797611	1.097439	1.319777	1.793617	0.682123	0.64537	0.861566
Fxa2Cg201515	11.357747	3.719695	7.856471	1.921815	2.258071	2.379921	0.589987	1.315731	0.759438	2.414529	2.835996	2.90108	0.709322	0.533074	0.304874	0.0	0.0	0.0	2.107427	3.287183	3.384501	6.794255	13.080608	5.7862	2.424918	2.193658	0.965665	0.522969	0.182797	0.372821
Fxa5Ag201449	28.797813	20.894659	25.320757	21.294279	31.275854	29.566561	7.65312	8.033081	5.880863	13.906528	13.484541	11.192737	10.520899	17.476452	12.719508	28.477568	19.16921	13.668371	6.712519	6.760161	5.881958	5.108299	6.529347	5.131142	6.90508	8.616265	8.390463	16.404869	14.056602	15.098652
Fxa5Ag201443	2.727705	3.305062	2.382561	4.112301	3.637748	4.515731	9.380747	9.732584	9.488234	19.624674	10.125908	8.076824	8.273211	11.543007	10.957037	2.990684	10.393046	4.161458	5.443688	2.435729	5.825388	1.357513	5.235414	2.388368	5.249623	7.163584	8.438291	3.696604	6.187636	6.729197
Fxa5Ag201444	0.714411	0.62698	0.40167	0.934957	2.029347	2.257481	0.286037	0.150506	0.302096	0.291804	0.301875	0.258688	0.321617	0.467805	0.227498	2.078745	1.255229	1.2776	0.018833	0.041992	0.130611	0.045067	0.017274	0.0	0.110095	0.19436	0.108147	0.040536	0.020599	0.125021
Fxa5Ag201447	19.090061	12.632667	15.990212	10.066772	16.532026	18.392328	1.631434	2.124379	2.675901	11.223713	5.717967	6.588013	4.510197	10.983183	6.203909	19.501387	12.372777	9.285093	7.414771	8.551461	7.814558	6.538488	7.709811	8.442142	11.706685	18.241793	14.593667	15.763505	14.513423	21.58906
Fxa2Ag100884	2.822923	1.683939	1.762008	1.628247	2.181572	1.48965	45.616093	43.042088	39.866268	9.765006	21.36721	16.106171	6.046593	3.134786	3.860326	0.301239	1.615274	1.83254	33.810455	71.311882	12.201974	79.730865	27.395998	36.758892	4.232839	3.063112	4.524786	0.696523	0.329451	0.681984
Fxa2Ag100881	7.899641	8.186632	8.500738	3.582718	3.994988	8.509198	6.910773	4.385984	6.278127	4.215222	4.558262	5.456606	7.60076	9.271815	10.500234	15.942546	13.384781	21.097122	5.7327	3.309515	4.244417	3.589698	4.234655	3.682685	4.297048	3.307672	3.968549	14.047712	14.749504	9.628237
Fxa6Ag101479	0.580136	0.216506	0.970258	0.93787	1.046282	0.676183	2.706452	3.676755	4.835599	2.30014	4.574821	2.960443	2.156596	1.164878	2.05835	1.109594	0.719493	1.011814	1.508407	1.771429	0.540987	1.24538	1.743837	1.190259	0.415425	0.948156	0.578546	0.601426	0.677713	1.109903
Fxa3Cg100718	1.196871	0.295897	0.738998	4.883248	4.664249	5.627845	1.56614	6.055265	0.576355	11.211808	2.615412	3.123417	4.81014	3.435911	5.502192	0.347204	1.50904	3.149587	0.739949	0.803508	0.213012	0.316793	1.455164	0.140855	2.207959	2.25247	2.094091	0.677467	0.0	0.448243
Fxa3Cg100717	36.681065	30.225218	37.388229	16.727058	17.269302	15.394009	6.355227	5.859428	5.137317	12.428318	8.661233	9.369638	10.859042	14.158542	10.916408	21.942791	12.163748	8.949309	9.970538	9.890891	9.382617	10.172493	9.597464	7.882614	16.07354	23.267483	16.221226	22.316559	27.085726	29.458763
Fxa2Dg200776	1.393712	1.446409	2.053646	1.37948	1.468215	1.072826	1.093722	0.8668	1.900102	3.877332	3.300954	3.445351	2.679535	1.522334	1.726122	0.821207	1.306097	0.94808	0.784617	1.024949	1.214118	1.371928	1.58724	0.466258	1.890657	0.924214	1.327527	1.343444	1.720826	1.550361
Fxa6Bg100435	2.16062	2.014742	1.643612	1.060997	1.504825	1.198042	3.276896	1.509767	2.123914	2.747906	3.157419	2.567644	3.613006	2.281107	2.721939	1.925756	2.927742	2.475418	2.013659	1.641598	1.3515	1.273315	1.533386	0.977218	2.401834	2.206939	2.298944	2.507214	2.536912	2.526221
Fxa4Bg102487	106.825317	118.092232	87.609718	98.076988	88.250366	100.384377	185.555969	158.802765	189.521652	136.235825	34.490604	140.946365	164.988846	154.073395	180.03154	132.544647	168.484711	195.445694	329.187561	280.597198	284.240204	250.516327	283.711914	279.362213	324.416046	283.543915	319.0495	169.501495	182.67131	222.896957
NewGene_10001	2.375093	1.962397	1.782319	1.545727	0.975452	1.512327	2.61676	2.486065	1.96302	1.488514	3.003613	1.987327	2.527444	2.509942	2.180839	2.076815	1.485672	1.868641	4.652361	5.701181	4.714345	3.85104	3.350253	4.068311	4.296885	4.570555	4.225271	2.968241	2.265474	3.207775
NewGene_10004	0.5406	1.036621	0.727545	3.2225010000000003	2.532642	2.0535360000000003	1.764675	0.693093	0.748164	1.0525	1.650188	1.14196	2.206348	3.6431240000000003	1.982826	3.7599490000000007	2.917168	2.875711	0.702253	0.531716	0.338819	0.40391499999999997	0.277028	0.314745	1.035456	0.810988	0.754179	0.987636	1.398668	1.64372
NewGene_11757	1.078228	1.988318	1.602403	2.8707399999999996	1.8749669999999998	1.319789	3.2368209999999995	1.4824039999999998	2.66753	3.223675	2.863344	3.1710830000000003	3.221683	9.004650000000002	4.495979	4.432338	4.967764000000001	5.456442	0.857429	0.412906	0.571863	0.5981650000000001	0.473025	0.253443	2.101313	1.7036240000000002	1.478961	3.3287750000000003	3.1211879999999996	2.021476
Fxa7Dg100428	0.035248	0.0	0.063094	0.709117	0.745136	0.648511	1.663376	1.998181	1.161453	0.767059	0.432774	1.299508	0.634815	0.956892	0.89252	3.856063	1.979902	0.784437	0.11765	0.333889	0.072584	0.085351	0.089436	0.044329	0.0	0.062245	0.05798	0.0	0.0	0.053038
Fxa5Ag200313	41.926201	8.939242	30.760988	23.919327	18.827402	21.028257	81.94014	96.209167	58.756588	188.353638	165.786331	111.415817	47.555176	17.186989	35.464653	0.094579	0.881263	0.542558	7.479749	8.548398	14.496678	8.043986	43.744625	26.378891	12.029983	15.541711	19.751102	0.89805	1.104344	1.151539
Fxa5Ag200317	15.838555	3.507718	13.25518	7.177603	7.428469	6.295941	1.522102	3.188866	1.945927	10.028827	7.93972	16.398344	6.937622	1.628879	2.653917	1.157254	0.221683	0.035382	0.730611	0.369865	0.493051	0.367782	2.665805	1.082524	0.36323	2.174592	1.371509	0.159152	0.158045	0.226133
Fxa7Bg202516	2.01719	2.608202	1.255477	0.320113	1.024831	0.213371	2.493021	2.495652	3.573815	3.998989	3.266634	2.545456	2.609146	5.287263	3.543634	0.330835	1.676441	2.247422	1.684446	0.62696	0.628341	1.125225	0.668508	0.701176	0.635692	1.192712	0.986124	2.064368	1.651154	1.156054
Fxa4Bg102629	4.784149	7.033991	5.026913	5.398746	3.842944	4.875317	1.695599	1.650762	0.863454	11.310707	2.229827	4.773678	5.335613	4.381361	6.231262	2.247018	2.253803	1.329504	0.306352	1.769772	0.661113	5.70106	1.470272	1.020875	0.758089	2.692261	1.404212	1.543812	1.427166	1.204087
Fxa7Bg202519	1.248823	2.190869	1.148145	2.211825	1.430831	1.558953	1.645792	1.920966	1.891851	1.592284	0.965117	1.175704	1.448788	3.372221	2.159296	1.04521	0.888287	1.110636	0.183235	0.252198	0.259582	0.2228	0.382729	0.381332	0.502966	0.522318	0.378521	0.455419	0.51775	0.515221
Fxa4Ag100035	1.942052	3.181886	3.130247	6.841985	5.245048	4.163481	1.093681	1.43841	0.662873	1.927202	1.086799	0.884876	2.263545	3.819152	2.288002	8.255677	3.584202	3.493647	1.067363	1.351228	1.147636	1.033822	1.065131	1.179245	1.257736	1.626572	1.455762	2.401486	2.16254	1.875404
Fxa4Ag100038	0.181638	0.283345	0.207971	3.084224	2.84154	1.400623	1.983671	1.865601	1.950345	3.194474	2.12207	1.652155	2.289381	1.933481	2.122922	2.983366	2.779988	2.875455	0.169593	0.049388	0.194506	0.093228	0.092302	0.0	0.161051	0.224416	0.157157	0.229615	0.363586	0.220521
NewGene_7464	0.460406	0.604174	1.03461	0.213731	0.675039	0.87003	3.235978	2.279463	2.83181	2.041607	3.714968	3.279853	3.880151	3.056675	2.556504	0.323187	0.583097	0.478261	1.82725	2.385239	1.603093	2.903289	2.168474	3.258684	2.463841	2.656236	2.292004	2.316955	1.650275	1.824178
Fxa4Bg100341	7.045578	5.952734	4.535494	4.166852	5.190949	4.339242	5.196657	6.756141	4.766089	6.724772	1.361634	5.799259	4.93975	4.246097	3.5863	7.244891	8.097987	5.78263	17.31937	10.914174	8.343596	15.273843	15.027118	15.186085	5.680107	5.234763	6.571296	7.431931	7.215177	6.027483
Fxa4Bg100343	4.760049	6.488388	4.33559	4.640731	2.915845	3.904115	4.698762	5.554081	5.702733	1.78709	4.663721	4.233123	5.301317	3.578335	5.39285	2.178057	3.11552	6.69958	5.819625	14.211711	8.485085	16.071884	13.39178	17.735573	8.546322	6.078151	3.368549	7.92275	7.654557	6.952335
Fxa4Bg100348	4.413661	1.723088	4.11376	5.525694	6.833406	9.479695	0.582376	0.808155	0.0	0.805618	1.294297	0.31331	0.558449	0.407725	0.0	5.982501	4.166687	3.918564	0.235238	0.359436	0.0	0.160471	0.376006	0.0	0.13785	0.17472	0.0	1.372243	2.233291	2.061316
NewGene_394	0.118491	0.149919	0.050106	0.0	0.077047	0.237256	12.872282	11.106965	11.965477	14.526421	11.160091	10.288345	10.681857	9.257165	12.590678	0.042746	0.666599	2.009684	11.82495	9.72957	3.689854	2.875435	7.353088	5.171583	5.724417	3.596235	4.554879	1.963933	0.698796	0.143491
Fxa1Dg200520	1.376005	1.394129	1.82196	3.90451	4.211158	3.857096	1.385621	1.480962	1.298274	1.881453	1.796993	2.473318	1.265882	3.167762	1.687666	2.016247	0.272039	0.541512	3.0118	1.48377	2.490179	3.952631	3.519021	2.187664	2.208862	0.876669	0.919604	0.748854	0.122237	0.601125
Fxa1Dg200526	1.784405	2.000173	1.881841	4.70442	4.262731	4.698371	2.684988	1.401528	3.233965	2.113873	2.221142	2.227931	2.085215	2.496705	2.550904	3.736088	2.933794	2.981431	0.829559	1.197452	1.170121	1.330907	0.896354	0.955039	2.00185	1.334229	0.662692	1.608837	0.939443	1.354711
Fxa4Bg102183	20.834393	23.942375	18.0963	15.920601	11.707765	17.753693	1.578687	4.448584	2.390234	4.86349	9.023782	8.070224	2.559677	6.344107	3.697857	3.181345	3.4782	5.862045	16.534576	22.162647	15.707489	42.883549	24.86533	15.150582	30.38146	29.613377	20.295603	22.06776	15.778378	14.06403
Fxa4Bg102186	7.911516	5.473927	9.732121	14.427434	9.197989	13.120831	7.312765	8.802413	8.103055	7.182108	4.20471	7.382759	7.34023	7.477648	7.631583	12.678646	14.264351	13.630681	5.038797	3.124979	4.738576	4.368793	5.167248	4.372467	4.098816	3.781082	3.289879	5.427962	5.173363	5.772689
Fxa5Dg201137	33.320335	18.324173	32.991234	15.599155	10.227146	16.650303	31.412239	31.442068	32.774529	34.181149	32.190201	27.021761	27.19903	23.412811	25.611813	7.018073	8.95554	7.032312	41.68401	36.066395	40.122181	30.61648	37.653557	38.373535	33.032204	34.464092	34.842712	15.105707	18.218122	19.337299
NewGene_1257	0.0	0.0	0.0	0.0	0.0	0.0	0.0	0.0	0.0	0.0	0.0	0.0	0.0	0.0	0.0	0.0	0.0	0.0	3.54325	3.319717	4.436222	2.318748	3.1519	3.112348	0.925117	1.418159	1.42662	0.0	0.655225	0.551865
Fxa6Cg102667	4.617466	3.943898	4.827288	1.86315	2.231752	1.337626	0.360954	0.463328	0.326698	1.408735	0.653467	0.426406	0.782157	0.645971	0.874013	1.154992	1.216759	1.437276	0.986691	0.471728	0.615393	0.792897	0.799986	0.500819	1.372946	1.159168	1.225366	2.347273	3.32338	1.926444
Fxa5Dg201131	8.357444	7.832113	8.473642	5.113299	4.935503	5.551571	4.770686	4.256956	3.583161	5.116919	3.884818	3.935885	5.817209	5.766548	8.480206	6.555977	7.702954	6.851382	1.765242	1.380584	1.981092	1.693262	1.445301	1.360442	3.372813	5.907572	2.799872	7.017609	6.609529	7.49617
Fxa4Bg102049	15.953449	15.350926	15.424196	11.266398	11.819811	8.909342	13.508794	15.032767	15.800295	11.788512	7.218876	13.469624	10.47319	11.449761	10.949967	13.373055	13.04899	11.857487	21.468088	20.750395	18.189133	21.358143	18.757719	21.696945	14.396498	13.082366	14.125983	16.589123	15.939817	17.207069
Fxa5Ag201831	5.312241	6.971073	6.095858	3.467939	3.981906	3.150017	6.106416	9.874089	6.673902	10.636578	14.576448	15.671455	9.124986	7.662952	9.206437	4.923356	5.821921	3.504098	14.299273	37.332439	14.629411	56.317577	38.955956	24.63739	14.532032	13.532362	9.852806	8.598501	6.324466	7.446379
Fxa5Ag201832	0.550728	0.277345	0.440045	0.832642	0.776543	0.368493	3.676149	4.374051	4.364007	2.250338	3.761904	2.763571	1.318894	1.142792	1.43918	1.116367	1.97653	1.657136	1.157264	2.986885	0.989789	2.359017	1.673515	1.727708	0.676507	0.487109	0.579687	0.957771	1.166813	1.290744
Fxa5Bg101616	1.988525	1.908209	3.782984	1.610252	0.570767	0.899605	0.2123	0.0	0.078158	0.101298	0.20995	0.24613	0.237694	0.430344	0.340197	0.427486	1.01335	0.267706	0.577771	0.58391	0.585738	0.805969	0.458889	0.368459	3.173615	1.521536	1.760386	1.303677	0.916382	1.248063
Fxa6Dg101207	0.840041	0.627676	0.873382	1.294214	0.765234	0.995392	0.415487	0.525514	0.200846	0.462055	0.927668	0.208601	0.300457	0.548139	0.304961	0.460584	0.339691	0.362153	1.004468	1.591716	0.820073	1.403433	1.164515	1.022715	0.967011	1.629019	0.741335	1.006068	0.692575	0.505879
Fxa5Dg203243	2.187001	4.167481	4.028521	3.329425	5.218335	5.646209	3.545137	2.996046	3.733111	2.291649	9.757318	2.382158	1.663813	3.607345	1.107466	1.472751	4.763924	4.605377	5.43304	6.780593	6.888911	4.6446	4.596029	2.912529	5.513552	6.685142	5.081686	6.410281	2.377162	4.237545
Fxa5Dg203247	3.184811	4.064284	1.267173	0.816504	0.38122	0.850736	0.341984	0.0	0.231722	0.879416	1.371347	0.499724	0.710647	0.57078	1.283093	1.852204	3.492	1.698733	0.686381	1.017629	1.005648	0.794646	1.20942	0.658837	0.671016	1.146592	0.831611	2.268891	1.246729	3.171367
Fxa5Dg203245	0.836913	0.816026	0.534735	0.406895	0.73597	0.520466	0.578149	0.485444	0.263239	0.444207	0.52776	0.559703	2.177561	1.64557	1.05506	1.376645	3.125008	1.453638	0.171845	0.105061	0.0	0.137676	0.0	0.0	0.613338	0.323015	0.370661	0.543478	0.65923	0.791626
Fxa2Bg203324	8.509733	13.117703	3.752527	3.855586	3.582919	2.995518	1.863806	2.014884	2.150438	1.023373	2.074936	0.814287	2.835121	2.180048	3.269013	8.179351	11.318233	9.846696	2.465898	2.689202	2.823549	2.679206	2.284151	1.689167	1.505374	1.99465	2.419634	7.099844	5.406394	2.279123
Fxa2Bg203326	3.305621	5.975182	4.379578	5.702997	7.959651	6.809299	2.869418	1.951969	1.205756	6.606046	3.815157	3.591978	7.567471	10.256776	6.990177	11.065977	8.930087	8.436609	4.346917	3.704846	8.310873	2.037673	9.196673	6.472296	8.87773	10.213887	11.593476	6.500241	5.561507	8.594442
Fxa6Dg101203	0.690139	0.210024	1.164886	0.155072	0.363014	0.028752	0.0	0.0	0.021256	0.156168	0.0	0.112074	0.0	0.0	0.061573	0.0	0.0	0.0	0.265484	0.84501	0.887574	0.600714	0.70472	0.447955	1.958987	1.346181	1.880892	0.157894	1.535778	1.239323
Fxa3Ag101231	19.562311	12.379014	39.59967	43.934361	35.528687	43.668098	29.862823	23.147253	20.141821	43.221375	34.62756	31.541731	29.220724	29.77611	24.359495	13.12919	23.343218	12.794105	7.234292	6.935207	8.245861	6.968252	7.557768	5.457901	15.469914	14.0029	11.951581	13.70744	13.089211	12.70082
Fxa3Ag101237	44.991085	60.580925	26.723579	14.222964	28.944077	10.227725	381.572968	317.435822	340.332092	622.272949	447.719788	331.021332	307.798004	415.15155	273.687042	110.244576	296.546417	222.695038	134.383041	172.722855	210.754272	148.375153	284.015961	182.175568	191.559937	212.942291	214.541901	324.286804	221.593719	249.145065
Fxa3Ag101236	5.405247	4.948223	2.577272	1.879242	1.808591	1.526348	0.79016	0.772489	0.461735	1.05952	0.895221	0.938283	1.033099	2.034343	1.035094	3.492677	5.265289	1.985602	2.049384	1.145197	1.246373	0.98092	0.706954	1.121492	0.60693	3.337987	1.612934	3.809129	3.924685	5.447436
Fxa6Cg104415	6.53871	6.191154	8.036148	1.334549	0.684459	0.849122	0.153004	0.0	0.093977	0.231504	0.229902	0.101178	0.396637	0.329999	0.164409	0.559672	0.367948	0.16786	0.520084	0.337651	0.763819	0.544111	0.405524	1.362767	0.839329	0.385251	0.733901	1.401511	1.308706	0.940582
Fxa6Cg104417	1.725487	3.057204	1.309883	0.0	0.0	0.0	0.0	0.0	0.0	0.0	0.0	0.0	0.0	0.0	0.0	0.0	0.0	0.0	1.378378	1.886942	1.475972	1.469827	0.982121	2.345336	2.38514	2.829517	2.191294	2.197749	2.688072	1.87195
Fxa6Cg104411	4.279349	7.048897	5.475378	0.0	0.0	0.0	0.0	0.0	0.0	0.0	0.0	0.0	0.0	0.140032	0.0	0.0	0.0	0.0	6.589913	5.349231	4.363387	6.750612	5.119759	5.053601	6.899437	4.065582	3.996808	4.943928	5.200569	5.955215
Fxa6Cg104412	15.69934	18.062813	13.26055	0.0	0.0	0.0	0.0	0.0	0.0	0.0	0.0	0.0	0.0	0.0	0.0	0.0	0.0	0.0	23.680309	29.414221	21.796694	23.285864	20.950439	23.653969	20.383066	22.465042	20.280252	16.239525	22.438108	22.345131
Fxa7Ag201740	15.412958	43.498341	11.251192	1.089209	0.998833	0.864063	0.771723	1.373056	0.0	2.571798	1.338143	0.068878	0.388628	1.523145	0.355511	0.594199	3.833596	2.491077	0.209324	0.106964	0.085649	0.0	0.104038	0.0	0.180823	0.716521	0.750876	1.511255	0.770639	0.555003
Fxa7Ag201742	0.453238	0.376289	0.35065	0.092415	0.088317	0.150906	0.0	0.037847	0.0	0.020718	0.0	0.0	0.025866	0.066418	0.0	0.097948	0.035068	0.048748	0.01294	0.0	0.0	0.056425	0.0	0.031643	0.084863	0.082996	0.050549	0.159123	0.175789	0.090483
Fxa6Dg100029	27.753794	9.999424	19.9729	14.412418	23.32305	17.262259	10.645098	15.356526	10.067375	18.333399	9.877992	11.801872	10.35302	14.841193	15.854496	20.79958	15.843315	16.738667	35.440552	23.38048	29.649435	20.081051	32.595467	28.628128	11.138819	13.440803	10.808787	5.936459	7.024786	7.8655
Fxa6Dg100025	10.560999	9.744098	8.665592	34.473919	18.156399	20.040094	36.728764	36.77689	44.814663	26.350399	23.655884	28.798994	26.563646	15.470163	22.486107	32.422894	44.720993	74.446365	15.234965	15.630144	9.411278	11.86488	11.10337	11.770591	7.451788	7.022562	3.407645	13.699386	13.751643	20.226723
Fxa6Dg100024	11.705909	15.441099	10.428629	2.871453	2.780233	3.799805	2.98044	1.736687	2.087482	5.856076	4.593019	4.079974	6.680851	7.079704	5.649511	2.849314	6.847056	4.920481	6.682001	6.646605	7.879645	7.834538	7.064772	9.092415	12.702973	10.946589	9.668454	16.620981	11.537914	9.516726
Fxa6Dg100027	0.443353	1.038117	0.383777	0.0	0.791181	0.0	0.247017	0.902492	0.958619	0.0	0.396957	0.735237	0.548424	0.373029	0.046802	0.202618	0.271907	0.104232	1.587201	3.243699	2.290191	3.52598	2.207411	1.796409	1.897519	1.031439	1.172487	0.479347	0.864597	0.792713
Fxa6Dg100026	0.481376	0.205965	0.707515	2.349245	1.293859	1.06576	0.295558	0.782313	0.508922	0.806822	0.97338	0.6645	0.455941	0.669636	0.305845	0.695748	0.428576	0.685848	0.221886	0.419746	0.0	0.089808	0.404275	0.113385	0.0	0.148253	0.0	0.342263	0.0	0.292607
Fxa7Ag200290	35.500828	30.467985	19.29425	10.650755	8.991211	10.523054	0.0	0.0	0.0	0.151049	0.68942	0.103568	0.042557	0.137782	0.218764	0.0	0.115965	0.0	0.0	0.0	0.391346	0.0	0.0	0.0	0.0	0.0	0.0	0.0	0.21711	0.223373
Fxa7Ag200292	4.019356	3.245766	3.324694	0.352031	0.629691	0.956164	21.514153	27.635572	26.416409	10.457128	19.441633	15.640323	8.973934	9.769387	8.237862	0.522644	2.688981	2.996495	30.420559	39.871475	35.425125	34.896999	31.50334	36.60915	17.07575	16.065472	17.781155	6.106703	5.370257	7.871479
Fxa4Dg102150	4.674011	8.199711	4.714933	1.79029	2.455359	2.164717	7.89322	7.922847	7.188224	15.654884	8.288459	11.835089	12.223194	9.059363	9.516127	1.206673	2.514408	1.2686	2.840014	8.790873	4.534435	15.442286	8.945856	6.70007	4.959707	7.348243	5.059859	4.01271	1.517742	1.957072
Fxa5Dg200747	2.015018	2.282801	1.828098	3.354383	2.597911	3.434482	0.535866	0.422967	0.496906	0.937079	0.645152	0.529642	0.553073	1.448445	0.629987	4.709269	4.575221	2.867023	0.53416	1.042505	0.543799	0.991079	0.664842	0.50164	0.423797	1.143217	0.765335	1.749651	2.048738	1.601447
Fxa1Bg202005	15.952181	15.136477	16.417685	14.426961	17.021652	15.536301	10.859795	9.058153	7.909956	17.199682	15.770439	13.081059	12.624821	12.141454	13.071847	23.664757	17.18924	16.919628	16.737593	22.786533	19.263069	28.135143	28.062082	31.310987	18.073837	19.98127	15.01622	24.159103	25.93059	25.461016
Fxa1Bg202008	1.931915	1.298165	1.829332	0.0	0.0	0.0	0.0	0.0	0.0	0.0	0.0	0.0	0.0	0.0	0.0	0.0	0.0	0.0	0.205112	0.33397	0.265971	0.0	0.634964	0.466186	0.638068	0.912163	1.726217	2.400272	2.596187	2.927691
Fxa3Bg200738	1.125596	0.910439	0.621642	28.245098	21.727989	27.884352	5.176456	11.055521	3.212739	16.05485	4.902317	6.160994	9.560833	6.537574	6.563387	0.821419	7.080946	5.926239	0.0	0.515268	0.234679	0.0	0.830141	0.0	0.993799	0.648685	0.633822	0.090826	0.0	0.0
Fxa3Ag102761	0.412883	0.0	0.145547	0.512181	0.358577	1.073175	0.779874	0.782814	0.397371	0.697763	0.300581	0.345285	0.708864	0.1566	0.0	1.240398	1.333632	0.802872	0.297131	0.151286	0.034614	0.119684	0.229682	0.129955	0.0	0.0	0.125327	0.138271	0.206791	0.244104
Fxa3Ag102766	0.794437	0.868314	0.262819	0.448771	0.024887	0.03429	0.074067	0.017554	0.069197	0.099301	0.0	0.019273	0.0	0.052873	0.053276	0.232883	0.220399	0.0	1.250889	0.688258	0.422434	0.52328	0.682212	0.628616	0.686742	0.819673	0.630329	0.90119	1.074374	0.735361
Fxa2Dg200987	6.39282	6.1615	6.279421	0.965986	0.4657	0.726053	0.62661	0.486841	0.682558	0.236779	0.325412	0.13262	0.703195	0.647509	0.386231	0.800534	1.026541	0.782696	4.622371	5.776997	4.756613	4.733696	3.670051	5.771963	4.384257	4.6317	4.035908	6.270424	5.696385	4.990149
Fxa2Dg200980	5.40919	4.912696	3.56502	1.277022	2.080933	1.12266	0.941076	0.698828	0.911286	0.855794	0.684746	1.185902	0.886948	1.900225	0.638751	2.025549	1.801682	2.508392	3.46726	2.600504	2.891997	3.146494	2.32704	2.362783	3.51964	3.163458	2.972789	4.305187	4.011139	5.068642
Fxa2Dg200989	2.61218	2.212828	2.591153	6.839794	7.280587	6.174233	19.25754	18.465818	19.856308	20.700506	20.96513	16.090031	14.829767	19.49209	13.288699	12.21699	12.954133	12.332001	15.377234	20.386982	24.132431	21.848644	23.961723	20.691628	18.497299	14.285211	17.922142	8.214893	11.59528	10.604982
Fxa2Dg200988	0.63455	0.364146	0.910875	2.537213	2.642933	2.55705	2.637111	2.572626	3.195778	2.80524	3.367028	2.795747	2.723969	2.53684	3.505123	2.34992	2.002442	2.186744	1.380231	1.477137	1.093888	0.819004	1.071868	1.948153	1.522784	1.444104	1.499496	1.630386	1.821823	1.236764
Fxa6Cg101591	1.661765	1.765202	1.232189	1.725315	1.501309	2.431244	1.493717	0.685724	1.950065	4.354123	2.104764	3.127307	6.634706	2.367281	4.956116	1.240669	0.739065	0.429556	1.15846	0.772756	1.124159	0.312397	1.504811	0.493511	6.498874	1.172662	3.492181	1.279838	0.199768	0.626292
Fxa5Dg201832	3.309669	4.017449	2.88815	1.486682	0.368557	1.293989	3.654168	0.0	1.18297	1.073487	1.954459	1.764372	0.817787	3.118831	0.906791	0.808172	1.236528	0.488058	12.415524	10.469846	5.039238	4.204246	5.899747	4.79332	9.385425	13.565597	7.036794	2.031585	3.941973	1.537073
Fxa6Ag103707	4.85477	4.99925	5.819932	25.701078	13.073473	24.389963	14.037703	10.750644	13.998207	15.009522	15.849729	16.352953	19.478361	16.787746	15.653917	12.98666	12.782918	12.18471	6.374183	3.775738	4.643075	3.691072	3.345442	2.100698	6.993589	3.892725	4.915696	4.898093	5.665226	5.442007
Fxa6Ag103704	2.41419	0.951607	1.54919	1.814467	1.888275	1.32231	2.17614	2.137905	2.051066	2.728928	1.857255	2.856817	2.906782	2.228724	1.662313	2.374106	1.092298	1.726753	3.269138	3.877368	4.148032	3.53122	5.046412	4.027763	6.090935	6.037024	9.508321	3.842732	5.971809	5.776511
Fxa6Ag103703	5.067484	5.788446	7.191114	5.765066	8.843216	5.8341	9.973474	6.953928	8.710548	14.934966	12.529103	7.963471	12.754506	16.11084	10.09631	8.759621	9.921933	7.530033	3.365424	3.34543	4.439824	2.56916	8.44457	5.067082	17.301798	23.891087	16.641817	21.816118	31.770382	20.256315
Fxa5Cg202613	0.289893	0.870727	0.534385	0.0	0.0	0.0	0.0	0.0	0.0	0.0	0.0	0.0	0.112513	0.0	0.0	0.0	0.0	0.0	2.176063	1.961383	2.360756	0.987752	1.136388	1.477257	1.800764	2.409137	1.727116	3.388958	3.271003	3.317586
Fxa6Cg103147	0.706046	0.888201	0.544018	1.58965	2.111751	2.190028	0.0	0.300714	0.214168	1.091392	0.380704	0.759896	0.233068	0.55538	0.748787	0.956151	0.263004	0.698804	0.0	0.170249	0.0	0.0	0.0	0.191009	0.184799	0.0	0.156522	0.160861	0.214135	0.0
NewGene_5420	0.041676	0.132909	0.064504	0.0	0.0	0.0	234.512222	253.681732	292.863556	76.902588	190.064926	131.872192	156.729187	94.113281	122.453499	0.0	0.053655	0.251113	349.577789	252.583511	383.707306	217.313507	265.540283	277.336975	205.900024	112.810745	258.426971	7.41615	8.112731	8.292643
NewGene_5422	0.0	0.322092	0.0	0.0	0.0	0.0	93.051841	113.05808699999999	118.89901699999999	24.542974	97.23504899999999	70.931464	72.799928	42.183831	53.373244	0.0	0.0	0.059397	178.296248	172.88434700000002	217.628938	128.318996	143.8137	185.63485199999997	106.277377	42.790980999999995	136.391742	1.713884	1.188081	1.077161
NewGene_5429	0.0	0.0	0.0	0.803741	0.890006	0.767311	0.253001	0.327925	0.565181	0.523844	0.626384	0.38608	0.809676	1.528274	0.618258	0.959455	1.253676	0.776129	0.0	0.0	0.0	0.0	0.0	0.0	0.0	0.0	0.0	0.0	0.0	0.0
Fxa5Cg200615	1.74372	2.450428	1.50307	1.423755	2.270023	2.278671	7.867804	6.914097	8.199669	5.933014	5.694346	6.108653	5.004361	6.641097	3.841366	2.458623	6.265137	6.802385	2.02568	1.526863	0.482869	1.162577	0.985878	0.6827	1.140305	1.4181	1.249456	1.741466	1.770856	1.160293
Fxa5Cg200614	1.865799	2.120038	1.751094	0.840249	0.759884	0.995614	0.556126	0.731185	1.012876	0.565288	0.487668	0.402078	0.577603	0.740075	0.285526	0.719948	0.865148	0.95589	1.638874	1.285005	1.384333	2.056451	1.941816	2.748923	1.734331	1.91977	1.117147	2.339791	3.339869	2.728098
Fxa5Cg200616	4.740975	5.406848	4.826519	2.105051	3.368168	1.789094	4.965794	4.669166	4.115022	5.041589	7.189173	3.76507	4.343228	3.81309	4.482419	4.149633	8.109511	5.658858	5.679544	3.954328	6.547931	5.693764	5.881715	5.491858	6.271555	5.959605	7.538931	6.646814	6.479725	10.10553
Fxa5Ag203414	214.427948	201.365097	265.026764	255.713364	228.677826	270.834167	70.466759	131.128555	79.333626	283.242523	63.708916	123.207764	102.282616	90.984184	91.897255	44.765331	72.987892	23.202831	78.466133	77.581795	65.086868	94.661545	190.846924	117.634239	71.394531	60.648388	104.999565	7.959256	10.188089	11.552871
Fxa5Ag203415	332.512024	310.634888	414.837769	356.513153	308.289215	337.744324	95.351562	168.976334	100.17598	362.017761	92.17234	152.086365	120.126869	113.677643	108.795914	46.367508	82.8125	29.990616	110.409088	114.770096	100.002609	150.653458	305.779083	183.784134	116.857468	98.413551	158.12941	12.413439	10.678328	17.11648
Fxa5Ag203410	0.512544	0.757599	0.972905	0.77424	0.601055	0.889033	0.169948	0.158228	0.0	0.329456	0.227049	0.142449	0.189525	0.231424	0.093231	0.084072	0.18004	0.13944	0.950368	1.000269	0.889804	0.738503	0.718127	0.443343	0.971418	1.294025	0.662724	1.024873	1.00859	1.031673
Fxa6Dg100843	1.98829	3.454465	3.519949	8.81542	10.86665	10.971624	5.32981	5.350452	3.689104	3.332366	4.568232	5.022046	3.930802	5.04765	5.3506	7.448834	7.787536	7.152378	1.565008	1.056434	1.617517	1.637343	1.046848	1.133526	3.476023	2.892409	2.220715	4.066043	3.19831	3.705812
Fxa6Dg100846	73.121704	86.122017	92.472733	49.960056	48.046043	55.800285	5.502702	8.762177	6.238303	8.756674	3.778843	13.178107	7.11087	19.180931	7.800116	18.149187	15.516279	14.000113	22.382305	29.07346	31.901917	68.448021	70.216736	63.611759	59.049225	79.490669	74.927528	40.236561	34.085629	35.404678
Fxa7Cg102264	7.780315	6.719383	7.570055	2.090645	3.734039	2.66121	1.319195	1.964109	0.994914	0.613232	0.703563	0.678656	1.81908	1.742527	1.590439	2.638803	2.041579	2.600765	2.332444	1.734575	0.995768	2.050793	2.223512	2.429825	3.782284	4.828447	2.773076	7.980314	6.47594	6.324671
Fxa5Bg100874	0.135437	0.185103	0.051972	1.926878	2.269976	1.290003	2.207259	1.038295	1.670507	3.941739	1.698095	1.364269	1.195799	3.253676	3.53072	1.062893	1.380426	1.358195	0.038575	0.023433	0.0	0.0	0.0	0.020042	0.060309	0.0	0.052484	0.0	0.028247	0.045479
Fxa2Dg203275	0.0	0.0	0.092529	3.234806	3.180678	3.920369	0.869646	0.896693	1.279453	1.281761	1.885519	1.470536	0.842891	1.506864	1.667736	2.636004	1.647565	2.770436	0.0	0.0	0.0	0.0	0.0	0.0	0.0	0.0	0.0	0.0	0.0	0.0
Fxa2Dg203272	1.336423	0.697378	1.76606	3.763794	2.169364	4.414631	0.0	0.01734	0.0	0.157888	0.0	0.0	0.0	0.016378	0.049753	0.241196	0.030489	0.034217	0.0	0.0	0.0	0.006711	0.0	0.0	0.0	0.058242	0.0	0.074072	0.0	0.087994
Fxa2Dg203273	20.647438	21.414959	17.920727	4.067839	4.024601	3.838479	3.667203	3.627724	4.293355	9.511855	4.822244	4.327218	4.843843	4.894103	5.427433	4.429206	4.077534	3.85318	20.669752	16.276524	20.193527	16.830214	19.436796	24.821301	27.700228	28.588694	26.884663	29.124304	25.469982	21.007957
Fxa7Cg102268	3.642178	2.687033	3.473877	4.480217	4.1568	3.760384	0.306402	0.520973	0.730837	1.933648	0.37126	0.61172	0.801044	1.298469	1.553905	1.628063	0.638965	0.776882	1.764802	1.898829	1.577021	3.790434	2.155171	2.155445	1.447215	2.117392	1.056731	1.383473	1.425983	1.087931
Fxa5Ag201604	0.724323	0.546294	0.872729	0.632607	0.538982	0.837388	0.40732	0.393906	0.509983	0.366539	0.67522	0.384231	0.396823	0.739788	0.38799	0.569593	0.701114	0.520919	1.155079	1.046101	0.8866	1.289263	1.323364	1.241721	1.124547	0.911428	0.800422	0.722121	0.819056	0.984703
Fxa6Ag104046	3.255463	6.373934	3.441926	8.02715	4.051165	4.111694	6.014524	7.67286	6.637113	7.200068	6.553175	5.908815	5.965043	6.287076	4.853602	6.475027	9.398943	8.668487	4.684274	5.860374	2.409004	4.936748	2.887136	2.017223	2.157333	3.076477	2.361311	7.111086	5.698647	7.952336
Fxa3Dg202369	6.272131	5.779193	6.457783	3.669572	5.731699	3.677889	3.068795	2.152039	2.362714	2.335154	2.747651	2.15578	2.658262	3.331014	2.881295	4.060381	2.806162	3.861623	8.002831	7.704735	6.060012	7.339827	5.546707	6.780409	6.490192	6.324395	5.292265	5.949899	6.755013	6.725361
Fxa3Dg202362	4.597745	3.037418	3.268214	4.637808	3.752726	5.51499	3.244634	2.401999	2.769051	2.853553	3.698005	3.153684	2.94713	3.554757	4.784692	3.253608	5.347922	4.164825	6.683931	6.536714	5.932671	7.247809	6.641372	6.221153	3.018694	3.523348	3.108284	4.294659	6.858024	5.429372
Fxa3Dg202367	6.761125	5.60412	6.009699	6.026991	4.304885	4.429259	3.840119	4.864185	3.95633	3.201282	2.754512	2.457885	2.648058	5.306387	5.505168	3.469424	3.906511	3.434869	7.83176	8.255333	9.076071	7.443367	9.000466	9.141474	11.022467	10.316003	11.645853	8.79063	7.604722	8.75143
Fxa3Cg102426	2.924006	2.8154	2.549077	2.74868	2.22723	2.561299	3.420409	3.316034	4.488657	2.163128	3.188247	2.565071	2.688231	2.983408	2.660577	2.612736	2.19497	3.615072	2.524487	5.21057	1.681065	5.147483	5.272776	5.031044	1.177735	1.945961	1.66258	3.186563	2.502864	1.669358
Fxa3Cg102425	6.267705	3.878798	7.724076	12.975364	11.242277	12.420856	3.909559	6.896958	5.903965	10.014561	5.4414	6.070929	5.441138	7.690406	4.969614	5.972979	5.400101	4.785509	12.402843	16.364494	12.896078	15.188774	16.210375	18.834484	17.1129	10.166191	15.269278	4.876134	6.549521	6.345935
Fxa3Cg102422	4.206631	3.785332	3.043689	2.801114	3.389341	2.941369	4.714468	4.612468	3.853855	5.96679	6.153857	4.874799	5.291102	4.545947	4.153646	1.722855	4.204243	3.481076	1.276402	2.038755	2.190458	1.589097	1.924978	4.059928	3.679167	3.322798	2.755211	1.929034	1.138777	3.169833
Fxa3Cg102420	0.576482	0.622449	1.376292	4.739649	1.150481	4.640231	0.0	0.0	0.0	0.0	0.095623	0.0	0.0	0.160205	0.0	2.47776	0.25323	0.227724	0.0	0.0	0.0	0.0	0.0	0.0	0.0	0.177191	0.0	0.0	0.142304	0.064958
Fxa5Bg102439	7.402934	7.509025	8.116431	2.30799	2.290417	1.93137	5.031034	3.20723	3.142961	6.786103	6.713594	5.467325	7.00794	8.184104	8.330295	2.485436	7.911983	6.203903	10.725825	9.353045	11.428284	8.680416	9.902634	10.330183	12.761895	12.869914	12.354123	11.778361	12.119059	12.888135
Fxa5Bg102438	2.54948	1.561051	2.147434	0.164304	0.014951	0.28284	0.08192	0.155125	0.032655	0.2247	0.300092	0.166013	0.515736	0.284395	0.103923	0.155701	0.081122	0.333358	1.247421	0.760665	0.670439	2.139056	1.020236	0.899127	1.748936	0.87348	1.400708	1.229269	1.741521	1.576148
Fxa5Bg102430	0.313272	2.309386	0.31167	1.178603	0.203428	1.156394	0.363269	0.522878	0.323505	0.864538	0.722235	0.935069	0.407334	0.157817	0.100055	0.106765	0.117975	0.355757	0.673482	0.438182	0.502528	1.430398	2.229743	1.449403	0.35663	0.178634	0.315185	0.576514	0.43543	0.105549
Fxa5Bg102432	2.36697	3.715952	1.943974	0.920839	0.746021	0.972585	1.100875	1.073505	0.497254	3.192837	1.968479	1.20098	1.984212	3.008106	2.271336	1.916793	4.081921	2.993034	0.743199	0.655598	0.988664	0.621205	0.725808	0.470692	2.483807	3.822306	3.070101	3.799238	5.332527	4.256243
Fxa5Bg102436	31.305346	29.606403	25.43689	0.0	0.0	0.0	0.0	0.420549	0.153478	0.0	0.0	0.0	0.0	0.0	0.0	0.0	0.0	0.0	34.736759	28.49452	34.960747	26.284061	34.796665	32.129742	36.339733	39.303528	40.368961	40.314236	39.428974	38.073078
Fxa2Ag101204	0.23435	0.136209	0.153007	0.0	0.0	0.007449	0.0	0.0	0.0	0.0	0.010491	0.0	0.0	0.008807	0.0	0.00997	0.0	0.0	0.078487	0.252066	0.113526	0.198024	0.168105	0.148189	0.105276	0.178687	0.073634	0.233724	0.241391	0.252724
Fxa2Ag101207	3.197087	3.054195	3.306455	8.316572	7.308578	7.539619	0.716481	0.600665	0.622363	1.819922	1.060542	0.751151	1.073525	1.646921	0.752255	5.298221	3.323966	3.129832	0.12433	0.530059	0.178785	0.204433	0.199776	0.135587	0.31714	0.502416	0.317902	1.829719	1.325432	1.387926
Fxa2Ag101201	0.183196	0.145177	0.153697	1.917765	2.375722	1.630631	1.5873	1.724842	2.54826	1.677593	2.090544	1.55345	2.645797	3.104294	2.188063	3.135327	3.567088	2.590516	0.594646	0.312607	0.573514	0.321704	0.192771	0.304966	0.94624	0.505223	0.843959	0.799414	0.906706	0.830029
Fxa1Bg201283	0.0	0.0	0.0	0.410499	0.564743	0.457333	2.286892	4.607826	2.110043	2.251591	6.430681	3.920138	2.139253	0.897185	0.9274	0.3556	0.222409	0.152362	0.0	0.0	0.0	0.0	0.0	0.0	0.0	0.0	0.0	0.0	0.0	0.0
Fxa3Dg201471	3.51411	5.585783	6.477202	5.844965	5.472819	5.692766	8.422582	9.131423	8.894464	9.364568	7.968441	5.951184	8.336386	11.06796	11.633697	7.807652	9.581508	6.773877	4.982826	4.838626	3.293285	4.983118	4.101012	5.606266	4.628295	3.970883	5.040007	7.549048	5.205613	4.544815
Fxa4Bg103041	1.677187	2.902552	1.496138	1.194826	1.36696	0.671507	3.225994	6.305722	5.454694	4.089592	8.023951	14.431654	7.791016	1.570945	5.755719	0.210816	0.398305	0.473697	10.849271	9.981762	7.836669	46.73991	33.754425	51.231209	6.045764	4.068797	3.872808	0.371226	1.181697	1.649674
Fxa3Bg202811	6.180495	9.179806	5.432922	6.918715	9.622099	6.62028	38.774963	34.729286	34.909939	29.328123	32.352127	40.504555	41.53569	30.071859	49.365856	8.454047	14.812675	19.780891	11.854134	12.503592	11.296161	13.071827	11.458634	10.283683	7.676715	8.364873	10.085397	3.967587	4.705825	6.037893
Fxa3Bg202817	13.484205	7.617215	16.119987	13.127239	7.029251	10.061702	0.190945	0.189427	0.348543	0.615487	0.500992	1.215571	0.543151	0.733519	0.720211	0.521892	0.269646	0.0	8.573215	6.988686	10.101341	2.600188	8.208182	8.123161	8.039347	11.557504	11.533709	4.969136	5.103282	5.785324
Fxa3Bg202819	3.853204	1.801719	5.464705	7.973505	5.855845	9.681167	0.174544	0.449125	0.487294	0.272184	0.147371	0.14203	0.356647	0.544708	0.665311	4.771493	0.872732	1.060819	0.644463	1.790594	0.436862	2.109193	0.529548	0.412515	0.290098	0.508561	0.294084	1.166052	1.452365	1.034084
Fxa1Ag102683	5.476032	6.100018	5.757597	4.043648	2.662031	5.313157	0.95503	0.665855	0.330889	3.022858	1.192557	0.758115	1.135103	3.291312	1.726076	6.354374	8.785028	5.962455	0.202151	0.492177	0.170811	0.078598	0.291968	0.166479	1.130358	1.904252	1.304978	4.226452	3.632834	6.982478
Fxa1Cg100609	0.155207	0.006642	0.103471	0.108544	0.100625	0.390403	0.475993	1.14178	0.369029	0.045844	0.154203	0.287644	0.0	0.030316	0.24056	0.119465	0.020326	0.0	2.853288	4.01443	3.21881	5.876985	3.597157	2.284754	0.036946	0.053947	0.188801	0.020059	0.101885	0.231227
Fxa1Cg100607	0.0	0.0	0.0	1.463681	2.78902	1.032306	2.192585	1.454999	1.684822	1.819578	1.709443	1.682039	0.926047	0.77297	0.619374	0.433572	0.681478	0.76151	0.0	0.0	0.0	0.0	0.0	0.0	0.0	0.0	0.0	0.0	0.0	0.0
Fxa1Cg100603	0.358376	0.698735	0.353303	3.037893	3.687299	3.225675	2.731586	3.045269	4.224936	1.695339	3.25835	2.14273	1.843159	2.239906	3.468488	1.401329	0.976037	1.033338	0.462805	0.497145	0.888114	0.372135	0.794995	0.519974	0.940541	0.629306	0.596164	0.545167	0.397637	0.580414
Fxa1Cg100601	0.783277	0.715689	2.220938	3.680431	4.586578	6.355569	0.250289	0.628656	0.242013	0.39071	0.492593	0.092783	0.43092	0.130544	0.238667	2.439328	1.093745	2.112822	0.140221	0.281763	0.133216	0.335141	0.15398	0.0	0.336441	0.34504	0.612619	1.265106	0.623688	0.850792
Fxa3Bg201068	6.388595	7.65035	6.21678	1.721515	1.177122	1.802093	0.284373	0.562899	0.213146	1.126251	0.756718	1.234235	0.258773	0.547597	0.462392	0.665755	1.198823	1.219604	2.864651	3.555433	3.983476	3.731291	2.041538	3.41033	5.818947	4.41057	3.858164	4.66759	5.283958	6.339085
Fxa3Dg200989	0.086849	0.096787	0.0	0.0	0.0	0.477788	3.521963	0.820882	1.790122	2.692695	2.616967	1.48597	2.20191	4.719496	2.254287	0.417129	1.620172	0.535932	0.712268	0.24558	0.689084	0.0	0.0	0.0	0.0	0.40638	0.919641	1.287812	0.813678	1.064204
Fxa3Bg201064	0.846867	1.045593	0.56333	2.228931	1.913612	2.10599	1.688836	0.802768	1.691438	2.157737	2.726291	2.220105	1.7202	2.34288	2.405129	2.00455	1.477995	2.129493	0.863098	0.543495	0.7891	0.810804	0.820145	1.310616	1.292315	0.812974	0.988283	1.293375	0.897455	0.894332
Fxa7Bg202289	5.373146	4.601001	4.813875	1.709045	1.957969	1.935462	2.959212	2.987447	2.819409	1.965364	2.559005	2.299568	3.438384	3.010787	3.210451	1.57077	2.008535	2.197046	4.880989	7.135747	6.718399	5.853599	4.330063	5.555683	5.624469	5.407386	5.333257	6.000392	5.942533	5.343827
Fxa7Bg202288	3.996177	3.69885	2.65867	1.987643	1.352335	1.345716	0.478898	0.888839	0.820941	1.511236	1.935159	1.169502	0.915883	0.612581	0.124281	1.888296	1.906479	2.030596	2.00819	1.476354	1.129929	2.197009	1.654651	1.630775	0.639355	1.027253	0.605896	2.591059	2.298041	3.048119
Fxa7Bg202286	0.352772	0.298465	0.32851	0.039507	0.066149	0.090464	0.0	0.0	0.0	0.0	0.0	0.0	0.0	0.0	0.0	0.012071	0.0	0.0	0.644419	0.451007	0.488695	0.263742	0.416831	0.621916	0.779655	0.579746	0.595271	0.462244	0.255592	0.321504
Fxa7Bg203152	24.615545	20.673719	22.109095	22.843672	21.452208	21.151707	21.332111	23.304695	18.432709	12.220289	18.148041	18.144146	13.955666	13.759627	17.970507	24.722038	18.517735	19.027645	35.820118	41.342209	37.210278	49.124107	41.625351	43.916035	23.861567	20.77179	21.949215	20.387005	25.969	26.512714
Fxa6Cg104232	89.273911	62.027046	138.894684	39.105747	42.780224	46.725792	3.544768	8.290631	5.709035	17.119869	5.749195	5.96961	4.83426	5.605504	4.023167	0.79407	2.251543	5.678061	3.912237	2.209033	6.238639	1.618795	6.242229	4.362082	9.739885	13.240059	9.159874	15.478632	16.533663	5.781136
Fxa6Bg102297	6.700373	8.144704	5.750684	7.448576	6.922506	5.979174	4.707583	4.545954	4.858436	7.687322	6.633008	5.848645	8.785089	10.796395	7.817072	8.368701	8.969081	8.233114	2.339788	3.318702	2.482765	2.920551	2.734874	2.142747	5.633841	7.802538	6.619777	10.845885	10.78517	11.512212
Fxa4Ag103275	142.303329	115.938736	236.359009	58.017391	105.774147	74.561157	2.712693	3.841009	4.303252	2.896736	8.646666	3.447912	1.945661	2.093126	0.723969	2.606582	1.404067	0.242317	4.251329	7.251975	4.580123	8.280742	23.310648	34.187454	5.742417	3.749575	4.504893	3.89753	2.603246	5.455717
Fxa4Ag103277	39.975864	40.911865	34.662682	34.68766	27.142139	38.814495	77.709778	79.515038	78.08905	64.197136	78.120392	66.111053	41.831665	54.944977	33.971203	48.296314	71.283669	63.694824	98.331848	96.043617	91.063278	115.661636	92.27504	88.321884	87.012459	91.172539	89.660622	82.694328	104.071785	104.630119
Fxa6Bg102294	4.101141	3.331369	4.632036	6.937805	8.636354	7.635306	2.176879	2.040614	2.326361	5.203563	4.000577	3.377209	3.170464	3.814648	3.743694	5.362468	5.105435	4.014914	1.356427	0.786749	2.190262	0.731422	1.496703	1.310564	3.828054	4.088319	3.428354	3.834223	2.933227	3.889732
Fxa4Dg102300	1.213883	1.186602	0.997228	0.393543	0.395546	0.158721	0.591371	0.306592	0.952554	0.489805	0.474858	0.482053	0.437848	0.959629	0.641472	0.367409	0.858973	0.736192	0.988828	0.912286	0.398907	0.533415	0.499621	0.492728	0.494025	0.482856	0.971483	1.626533	1.57887	1.088268
NewGene_629	0.394181	0.224665	0.505648	1.745489	0.727226	1.199237	1.192525	1.195131	0.994372	1.419018	0.922833	0.714329	1.237994	1.884026	1.648268	2.234187	1.766029	1.528839	0.0	0.0	0.048776	0.055147	0.09025	0.186211	0.178835	0.478169	0.092375	0.644692	0.458372	0.346363
NewGene_627	0.0	0.152318	0.0	0.0	0.0	0.0	1.2065670000000002	0.966314	0.960618	0.583009	1.193251	1.318552	3.745882	1.034742	2.547275	0.0	0.074099	0.359728	0.08658600000000001	0.088136	0.17208099999999998	0.0	0.720289	0.0	1.946176	0.776256	2.012645	0.222582	0.043742	0.177023
NewGene_622	1.306344	1.755432	2.686641	0.494884	0.160296	0.0	0.0	0.264488	0.281388	0.0	0.238261	0.0	0.0	0.0	0.0	0.211687	0.326537	0.249615	3.506831	4.731107	3.2405019999999998	4.406727	3.889118	3.544125	3.315878	2.650345	3.5066230000000003	2.332555	2.570142	2.886098
NewGene_621	0.8714249999999999	0.8815439999999999	0.47518200000000005	2.449401	1.785215	2.0575370000000004	0.0	0.226341	0.0	0.388058	0.41237899999999994	0.632755	0.423674	0.91079	0.0	1.571213	0.23827	0.08077	0.0	0.029692	0.0	0.074289	0.0	0.22899799999999998	0.46379000000000004	0.195438	0.085039	0.338433	0.277777	0.30393400000000004
Fxa4Dg102668	163.83374	182.64357	138.509155	74.023232	72.196609	76.493149	96.951492	92.025757	99.881783	100.960075	1.314126	115.335541	126.469017	99.674026	119.919907	128.390823	147.219315	155.887863	165.049866	154.337616	132.257874	126.903862	138.407837	137.541306	152.438751	157.988251	180.692245	230.135681	252.322571	259.209747
Fxa4Dg102301	0.0	0.0	0.0	0.166565	0.188139	0.321398	3.307322	4.551483	4.553953	0.806505	2.293262	2.01368	1.01671	1.099094	0.785477	0.846067	0.492585	0.613077	0.10433	0.618773	0.247685	0.316743	0.176943	0.109147	0.0	0.0	0.0	0.087307	0.088476	0.0
Fxa1Ag100980	13.735889	7.872632	11.151632	3.902016	3.091198	3.675465	4.138635	2.778114	2.893114	1.126662	3.427353	2.751195	1.142615	1.400749	0.786887	2.389659	1.134735	1.271479	3.152252	5.96666	2.867061	5.236643	5.185322	6.039034	1.022578	2.394033	2.325845	3.218966	2.089418	3.606353
Fxa6Ag104869	2.173624	3.334609	1.722461	1.971332	1.779647	2.313689	2.605203	3.084155	2.539275	1.46447	1.984878	2.658415	1.306617	1.086619	1.213197	1.462719	0.878604	2.517661	3.790362	2.846282	2.054435	3.813921	3.321173	4.3058	1.763443	1.004309	1.27041	0.891304	2.123409	1.799516
Fxa1Dg201941	1.397941	1.757126	1.240025	2.690831	3.457523	3.495272	3.432398	2.324326	2.301714	3.163994	2.82024	2.641474	2.688527	3.425541	3.142485	4.232775	2.914401	3.92557	1.116591	1.078325	1.425263	1.248662	1.41209	1.550293	1.281165	1.327341	1.362273	1.798145	1.541778	1.490464
Fxa1Dg201947	2.598965	2.245161	1.966257	3.322139	3.500225	5.923708	1.496192	1.521601	2.310216	1.465209	2.367905	1.927143	1.295102	2.627375	1.10883	3.814089	2.071738	2.094383	0.662898	0.075438	1.220988	0.166661	0.578572	0.0	2.118257	2.113507	0.577582	1.726846	2.562807	1.184476
Fxa1Dg201944	23.147451	25.445375	22.348032	24.883072	28.513523	22.118694	45.312328	34.269066	36.30484	51.952629	39.681599	36.532455	37.977627	51.926243	46.715744	32.170769	41.377621	35.805328	20.108425	14.782116	22.919205	13.703685	19.936546	16.373789	27.229881	28.70451	32.144535	33.458504	28.744671	29.132475
Fxa6Bg100979	3.570649	5.189863	2.986465	12.495168	6.195392	7.689688	1.186847	0.0	0.0	0.184275	0.473767	1.079167	0.819276	2.368398	0.744427	5.103089	3.533856	2.729685	0.637156	1.035798	1.183119	3.105753	0.978177	0.410921	0.635849	1.127341	0.525346	1.519543	1.87334	2.681222
Fxa6Bg100977	1.501066	1.476908	0.781738	0.106943	0.476033	0.344186	0.305555	0.122756	0.111234	0.60654	0.226768	0.268567	0.346641	0.296321	0.560779	0.552028	0.590364	0.301291	0.726003	0.131231	0.551192	0.115784	1.067285	0.380198	0.86272	0.636911	0.631654	0.790215	0.661394	0.527642
Fxa1Bg200258	12.129099	6.28624	9.439506	18.030306	28.824144	17.178534	103.091942	87.832657	79.078789	102.074356	158.726822	128.004242	67.285881	88.561485	50.946968	6.078448	23.946047	30.024992	2.177909	2.644825	2.225206	2.577255	6.782446	2.43705	4.598401	12.981807	6.892761	3.689617	2.558197	4.613286
Fxa1Bg200253	0.723579	0.940003	1.005925	1.903907	2.226544	2.748507	0.391778	0.712982	0.351787	2.875757	1.468791	0.992436	0.705381	1.605756	1.71957	3.676492	1.548706	2.044358	0.61638	0.388502	0.221074	0.365556	0.226558	0.087553	0.445301	0.428724	0.415399	1.180313	0.522158	0.741402
Fxa1Bg200257	0.653521	0.0	0.0	1.198906	1.880406	1.445739	15.051975	5.023239	4.875786	10.764358	15.210482	5.261042	4.201226	6.987176	2.357272	0.0	1.920509	5.678869	0.620306	0.0	0.0	0.093707	0.0	0.0	0.0	0.528164	0.0	0.0	0.0	0.39628
Fxa1Ag102856	0.793126	0.610656	0.51164	0.098723	0.121433	0.672749	0.478132	0.252129	0.146752	0.0	0.13678	0.226964	0.0	0.569192	0.307435	0.464551	0.307102	0.404937	1.981525	1.62736	1.649389	1.135169	1.998941	1.475111	1.496226	2.060376	2.345021	1.61715	1.761006	1.219885
Fxa1Ag102855	0.0	0.0	0.0	2.438591	1.006099	1.500983	0.888302	1.444848	1.575826	1.936501	1.959621	1.518454	1.736074	2.011073	2.311143	2.061736	1.293897	2.177845	0.0	0.0	0.0	0.0	0.0	0.0	0.0	0.0	0.0	0.0	0.0	0.0
Fxa1Ag102850	0.638942	0.618841	0.633042	0.22345	0.611747	0.695369	0.632043	0.260497	0.589681	0.448366	0.541459	0.574796	0.776197	0.712564	0.387164	0.675541	0.358651	0.750554	0.610928	1.176556	0.928622	2.131391	1.156317	1.75729	1.261388	0.994894	0.596771	0.334105	0.305558	0.0
Fxa6Cg104380	1.030523	2.613259	0.569197	1.626987	0.616517	1.018528	2.422954	3.340129	1.392162	6.095781	3.609727	3.538081	4.139481	2.930685	2.752142	0.356907	0.779915	0.886543	2.952503	3.717369	2.092743	2.528156	6.475672	5.094838	3.935814	8.790014	7.748538	5.657392	6.641148	4.814996
Fxa5Dg200421	0.0	0.0	0.0	0.0	0.034239	0.068597	2.127305	1.966448	2.301204	0.063484	1.223413	0.382703	1.687409	1.45247	1.177533	0.0	0.0	0.0	0.418083	0.243765	0.474235	0.187712	0.431142	0.381776	0.309463	0.112888	0.66281	0.056447	0.0	0.1869
Fxa7Cg101429	0.283766	1.135821	0.266564	0.163666	0.281937	0.181169	1.196494	1.130093	1.071809	1.840947	2.335538	2.622672	4.496108	3.41179	7.434895	0.0	0.542701	1.191163	9.73676	7.110551	13.026546	7.815813	9.553767	10.897547	19.481573	12.075846	19.188438	1.21997	1.268965	2.631527
Fxa7Cg101425	0.034551	0.040906	0.0	0.154911	0.070726	0.07176	0.362305	1.295631	1.092991	0.747415	1.367917	1.124352	0.317985	0.048327	0.18055	0.075459	0.227313	0.45824	0.817672	0.489761	0.633437	0.949573	1.244545	0.220494	1.365347	0.867126	0.614654	0.212987	0.357692	0.37374
Fxa7Cg101420	0.739192	0.979184	0.844635	0.035386	0.020335	0.091872	0.0	0.0	0.0	0.0	0.0	0.049392	0.0	0.0	0.0	0.169894	0.043731	0.0	0.104587	0.035335	0.162278	0.168048	0.0	0.122481	0.153556	0.065849	0.0	0.052645	0.28483	0.3985
Fxa6Dg104221	0.747714	1.563646	1.001281	0.168312	0.25732	0.0	0.0	0.20226	0.0	0.060119	0.138712	0.160585	0.0	0.0	0.0	0.0	0.069255	0.022446	0.0	0.0	0.0	0.0	0.164332	0.058366	0.052	0.0	0.076391	0.179086	0.178486	0.13696
Fxa1Bg200192	1.509465	1.836612	1.230949	1.057844	1.707142	1.832441	1.05969	0.777351	1.411218	0.878803	0.568795	0.6309	0.516604	1.308055	0.899918	1.428637	0.959934	1.872464	0.967188	0.81275	0.904088	0.414298	0.19405	0.469998	1.661141	1.694709	2.913297	2.710598	2.283161	2.978249
Fxa6Dg104224	46.076649	43.495544	66.388947	38.741623	36.68272	40.344856	10.120459	14.590081	7.918966	17.073561	13.410344	13.668194	9.88957	10.093457	11.776842	37.142426	17.55707	14.213211	30.229691	38.677971	23.219234	52.222141	41.841808	35.01923	19.453867	17.79775	17.912384	30.196321	23.026127	22.343807
Fxa5Ag201760	3.970526	2.400702	4.58297	1.220548	1.195857	0.891878	0.0	0.0	0.0	0.0	0.0	0.0	0.0	0.0	0.0	0.0	0.0	0.0	0.0	0.0	0.0	0.0	0.0	0.069027	0.0	0.305155	0.200272	0.761707	0.470272	0.381944
Fxa4Dg100017	15.985171	5.386152	14.926591	3.707195	6.791025	5.249035	27.276939	44.694897	40.780312	3.264739	20.661903	45.697765	29.53569	19.973442	9.400018	1.125173	0.112572	0.713837	1.846962	1.415011	2.097314	2.45483	1.563887	1.444993	1.381755	1.415749	1.207523	3.140887	2.283884	1.572333
Fxa4Dg100015	6.867784	6.093456	7.634064	2.450782	2.804374	2.039299	1.312984	1.169436	1.016019	1.7074	1.325847	1.554525	2.157314	2.579566	2.62692	1.884482	1.921058	1.772769	4.008625	3.060163	3.439557	3.521144	2.982084	2.768133	6.513333	6.089822	6.720588	7.280601	5.817955	7.807559
Fxa2Ag100925	86.448967	80.959114	92.184669	125.325493	174.775925	180.404816	301.279816	199.92012	261.079498	240.410583	368.576385	304.803772	248.131073	193.292389	222.128815	292.209869	176.206589	222.340973	138.154297	146.094193	177.817154	178.069977	235.877502	253.55928	150.598907	108.666351	147.598663	72.177788	89.086502	92.219048
Fxa2Ag100923	0.457324	0.436544	0.372493	0.858192	0.915447	0.974979	0.274874	0.320559	0.151588	0.358594	0.059598	0.219656	0.188714	0.393264	0.186895	0.496374	0.810206	0.390386	0.108125	0.134864	0.134068	0.05949	0.265543	0.156983	0.077058	0.155759	0.120192	0.269025	0.223657	0.38087
Fxa4Dg100018	3.04328	3.125321	3.100644	2.184975	2.252544	1.896214	0.0	0.0	0.067523	0.429571	0.217229	0.260166	0.129516	0.745228	0.597612	0.354984	0.439317	0.153861	0.400835	0.449197	0.728896	0.99628	0.403602	0.618711	0.490361	0.751116	0.981033	0.955099	0.694764	0.520337
Fxa4Dg101765	16.335989	20.546001	24.684113	36.453419	38.806873	39.378609	4.538052	3.111886	3.365823	19.63518	5.345649	5.508993	8.374003	15.296174	12.587904	3.203097	1.782845	2.551236	0.072375	0.40865	0.385956	0.179259	0.674069	1.848534	0.759586	2.013516	1.517187	1.019587	0.568205	0.716426
Fxa4Dg101764	6.537623	7.894046	10.179941	17.135794	15.220686	15.848499	1.782674	1.688362	1.965204	6.920867	2.132093	3.598326	3.220636	6.696114	5.086866	3.603243	2.716506	3.554991	0.314732	0.316247	0.371284	0.240055	0.127836	0.243756	1.182173	1.145232	0.941617	2.526532	1.616197	1.699658
Fxa7Bg201140	2.471581	2.144189	1.786895	1.3541	2.407362	2.290334	0.0	0.141905	0.0	0.240149	0.328045	0.247398	0.281423	0.107387	0.196832	0.597321	0.871628	0.4739	0.648281	0.487057	0.17895	1.214953	0.537857	0.371871	1.206638	1.134597	1.477839	0.891151	0.355175	0.689988
Fxa4Cg201450	0.157653	0.418948	0.157822	0.591675	0.988811	1.300928	1.1686	0.558978	1.442278	0.387036	0.921332	0.736234	0.947265	0.641665	0.393272	0.470793	0.40467	0.578842	0.841841	0.65109	0.635659	0.651052	0.795541	1.048277	0.619307	0.465055	0.376252	0.333055	0.375756	0.309392
Fxa4Cg201453	13.662682	16.317724	13.083309	6.609862	6.987492	8.039457	9.553681	9.202805	8.943992	8.037959	8.383425	8.512793	6.84	6.344901	7.319054	6.445002	4.092321	4.316531	11.920369	12.508924	9.266648	16.20726	13.894897	14.306916	11.016026	10.227361	13.650875	11.10357	9.56476	11.714084
Fxa5Bg101256	14.888768	13.350714	14.429356	4.873728	5.391661	4.618904	5.866498	7.172626	5.888768	5.094338	4.027606	4.890133	3.348241	4.198288	3.153789	7.109835	8.744442	9.421973	15.832342	16.026804	10.910649	15.688554	12.820792	12.542442	6.490094	7.498815	7.270601	16.530825	19.276976	20.021116
Fxa5Bg101257	3.807939	1.670559	2.395775	0.187243	2.018696	0.172134	5.273306	1.736715	3.541229	1.412498	2.827115	1.027173	0.378443	0.706245	0.265666	0.353457	0.523118	0.11638	0.967375	0.609561	0.485012	0.848476	0.436332	0.313009	1.287455	2.15857	1.510573	3.243463	2.133908	5.036155
Fxa5Bg103503	1.302277	3.453722	1.809637	0.631599	0.445978	0.470133	0.240707	0.354417	0.116153	1.672434	0.596031	0.855383	0.6382	0.986191	0.629947	2.425329	2.996945	1.125077	0.887847	1.422482	0.974029	0.729362	0.666607	1.303332	1.191231	1.696196	1.091493	2.509156	1.939978	1.95807
NewGene_9490	0.80484	0.181401	0.816514	1.4590369999999997	2.7209209999999997	0.9132819999999999	2.400768	1.858284	1.595218	0.890651	2.358857	1.6495220000000002	2.072242	2.292471	1.1560789999999999	0.850527	2.593854	2.2389540000000006	0.661545	0.81107	0.637602	0.66361	0.70518	0.555172	0.715011	0.9083	0.9300999999999999	0.842521	0.850312	0.9495580000000001
Fxa1Dg201169	53.456814	50.362602	78.042084	22.167501	17.913937	34.828423	0.67455	0.39572	0.337837	0.609783	0.802248	0.277342	1.207229	1.396552	0.60798	8.902638	5.157722	5.115923	0.15878	0.687766	0.298837	0.847977	0.137734	0.0	1.301397	7.084933	2.94043	11.79588	23.425596	29.642128
Fxa2Dg200252	1.23546	0.407583	1.256	0.02648	0.0	0.031303	0.543289	0.527506	0.395132	0.196621	0.505264	0.542068	0.456405	0.231729	0.0	0.0	0.065796	0.064756	0.37881	0.473078	0.528286	0.185408	0.22808	0.511862	0.118655	0.501827	0.837905	0.978374	0.974853	0.820663
Fxa2Dg200257	1.395958	0.60193	1.972064	0.48744	0.219658	0.21855	0.607932	0.461215	0.553121	0.418655	0.746069	0.501038	0.033845	0.423199	0.071327	0.157587	0.281623	0.26191	0.031039	0.185417	0.0	0.405079	0.223679	0.323547	0.049614	0.093036	0.219496	0.533816	0.395892	0.567805
Fxa2Dg200255	8.485924	12.144684	5.470163	13.545733	10.030541	14.505457	9.297773	10.738014	9.499894	10.772557	11.458469	10.201018	12.366217	10.614626	11.982545	10.815713	15.65965	22.72192	3.903534	5.175537	3.97139	5.045791	5.065742	4.396338	6.170823	6.248744	5.055367	6.504077	5.172099	4.280459
Fxa1Dg201161	23.837227	17.522928	24.144829	18.506697	19.758978	24.77091	7.741213	4.460962	5.99561	10.52676	7.967616	8.779759	7.844266	8.653267	8.121975	13.584579	12.653877	12.456732	3.366394	3.36851	4.959486	3.478502	5.046883	3.824033	10.481653	9.242481	10.458999	11.573149	14.104241	12.774695
Fxa1Dg201162	4.579873	4.663915	5.602199	9.877946	18.07951	11.78793	4.343378	2.155563	1.901245	12.042238	14.846889	8.245315	10.220531	15.477193	4.897324	7.387678	16.698191	8.09832	1.644875	3.964384	3.652253	17.417471	11.247581	8.782101	8.512109	6.134785	4.768519	7.679712	1.758418	2.684135
Fxa1Dg201166	5.023128	7.080729	3.993086	4.307093	2.370648	3.191831	2.42897	2.659016	4.527312	7.193494	5.549907	6.099535	4.726665	5.519851	4.805298	5.125271	7.125196	6.46245	5.777258	4.49057	6.791696	5.257657	6.948057	6.208538	11.164563	9.758463	11.995667	7.841262	8.891466	9.652074
NewGene_11272	0.378458	0.18399700000000002	0.31557599999999997	0.850596	1.24572	0.962188	0.578081	0.66075	0.442422	0.35192900000000005	0.367583	0.36919499999999994	0.480386	0.399486	0.312212	0.880734	0.641416	1.4607180000000002	0.141895	0.074747	0.058343	0.131429	0.397553	0.199577	0.114349	0.084197	0.103185	0.192708	0.104212	0.061933
NewGene_8726	1.191277	1.631823	1.44312	0.860268	1.284848	0.589692	32.638733	31.765799	33.69632	21.532078	39.108974	24.917805	18.026386	17.406572	15.270911	1.5092	6.509768	5.70671	10.023347	10.728246	16.390713	18.566826	18.895975	11.866472	15.777617	12.54638	17.81399	8.576722	6.875376	6.22541
Fxa3Bg201674	10.002702	8.509394	13.199104	21.038084	19.163746	24.350668	17.049316	12.248419	11.164617	24.136656	18.601397	18.818623	19.461124	30.19243	14.438174	26.439409	40.905903	25.900223	4.934753	13.368639	8.225024	13.190429	7.765715	6.590113	9.831437	16.405552	10.148433	29.75914	29.132563	35.242218
Fxa1Dg200485	6.055654	3.335202	5.93555	8.36614	8.452337	9.395335	7.880966	8.274137	7.019419	6.802166	6.071687	4.452816	5.842696	7.000746	5.435812	13.922201	6.352777	8.465143	1.703509	1.069073	1.737646	2.853004	0.798862	1.046517	0.609048	1.484819	0.586198	1.69538	1.382419	2.254995
Fxa1Dg200484	6.159886	5.596907	5.393148	2.388385	2.234308	1.882189	8.964658	9.971264	11.333527	7.606064	9.743309	11.037468	7.765784	9.011829	7.883125	5.924376	5.22274	4.89587	12.522143	17.911661	13.914425	20.546387	15.880105	17.690535	11.945057	13.619049	11.707407	13.604826	20.484854	14.565969
Fxa1Dg200486	4.440016	0.675707	2.850613	0.285838	0.617391	0.414636	1.063049	1.337764	0.807683	0.997661	2.262816	1.693528	0.812034	0.305336	0.588157	0.179984	0.215186	0.365508	0.490175	0.360022	0.367352	2.165227	1.073534	0.381623	0.505876	0.739155	0.590855	0.32896	0.20061	0.307926
Fxa1Dg200480	42.080368	38.927654	70.760643	67.732071	69.841347	69.242668	2.295306	0.634063	1.207121	3.817159	3.570444	2.502803	1.529112	3.794162	2.219486	12.633469	3.924102	3.675425	2.278441	5.567242	3.848587	2.077868	3.56919	3.26385	8.447594	16.419243	9.562273	25.164104	28.788366	12.302106
Fxa4Bg102026	9.361588	10.537846	7.942155	2.164194	1.451474	2.406984	0.316835	0.733773	2.619011	0.665681	1.070904	0.855183	0.648773	1.24866	2.226215	0.640951	0.526928	0.133753	26.812258	24.291231	28.182924	19.852621	28.576908	28.070816	23.826916	18.223043	22.449951	7.50317	7.616756	7.656964
Fxa2Dg202259	47.972084	24.046343	42.442169	47.998466	39.320808	48.823086	6.681251	7.681095	3.70192	3.987717	5.063709	6.353618	4.422611	3.934051	2.887787	8.030238	4.924472	5.220318	11.039138	13.385259	19.682236	27.093613	15.019309	15.800191	11.748259	13.041594	7.454326	12.991054	15.604376	12.589213
Fxa6Ag100621	127.729324	117.49749	119.991852	140.39502	139.309952	159.022171	3.78241	9.271123	3.030473	11.666761	5.689861	23.149725	9.267529	8.688194	6.57101	86.286507	33.053253	41.416122	1.151255	1.596344	1.34343	3.357303	3.358498	3.381409	2.102287	8.597002	2.996911	24.282358	25.508438	21.892519
Fxa1Ag101329	3.167948	2.292131	3.368881	9.86826	4.200753	12.493488	0.16945	0.186508	0.265222	0.058993	0.841919	0.340895	0.162021	0.325338	0.378851	12.966302	3.448745	2.40384	0.0	0.057464	0.101157	0.220549	0.0	0.096518	0.335771	0.275133	0.318802	0.367785	0.696674	0.881624
Fxa6Dg103252	2.521569	1.614917	2.638214	3.434348	4.414319	3.331493	1.866022	1.210473	2.514306	3.19825	1.76044	2.789667	2.255132	2.51127	2.22659	4.802834	3.818971	4.639829	3.375683	1.677871	2.30243	2.966953	2.28933	2.091525	1.714399	1.750937	1.9012	1.275095	1.665406	1.332193
Fxa6Dg103250	0.697658	0.612081	0.527359	1.396968	2.00342	1.281051	2.679187	1.683471	1.858104	0.472425	2.006501	1.48266	0.956385	0.961538	1.147194	1.76236	1.353822	1.563523	4.157636	1.700061	2.605445	1.146047	1.317369	1.131699	0.402552	1.035639	1.488151	0.416087	0.128511	0.340297
Fxa6Dg100785	2.880186	3.773754	2.714013	1.138077	1.438995	1.401506	0.246349	1.190857	0.964105	0.714597	0.688944	0.936742	0.747544	0.684558	0.785217	0.944933	1.058751	0.733946	1.665382	1.928585	2.280664	3.325582	2.927392	2.117629	0.976989	2.093538	1.24762	1.726365	1.011461	2.12682
Fxa4Cg202736	0.684994	0.628687	0.488609	0.292189	0.051536	0.107887	0.0	0.391549	0.091326	0.234754	0.484758	0.074407	0.046807	0.112757	0.318837	0.060228	0.097835	0.13445	2.008776	2.162047	1.586177	1.973459	2.723843	1.525249	1.457433	0.641982	0.981734	1.423181	1.601513	0.875166
Fxa3Ag101371	5.589896	2.305298	1.687057	24.497164	21.825987	26.566725	16.743416	14.668421	14.265123	18.824907	17.981033	19.670712	19.560764	20.099682	17.779278	24.87867	23.795879	19.878086	2.805487	1.328778	2.776443	2.279785	5.721633	0.235769	7.532844	1.040281	5.63828	2.32877	2.981858	0.14828
Fxa2Dg201931	1.540318	2.597152	1.252935	2.461991	2.280433	2.598972	0.580707	0.441147	0.50953	0.920214	0.851052	0.645167	0.397022	0.940661	0.210081	2.206153	3.63377	2.902091	0.0	0.284755	0.15687	0.33044	0.159103	0.107504	0.091484	0.363125	0.074039	1.038805	0.864554	1.202376
Fxa1Bg200359	0.344898	0.573928	2.46276	0.0	0.0	0.0	0.405822	0.459198	0.50328	0.0	0.371811	0.204151	0.146792	0.279406	0.130871	0.0	0.0	0.0	2.834264	1.177159	2.760834	1.01456	0.476628	0.029771	2.043645	0.006146	3.935746	0.015998	1.786607	0.390922
Fxa6Cg100395	11.940981	6.750064	10.945207	13.809361	20.790609	14.528279	13.284425	11.091777	7.535098	33.327106	14.057332	13.692635	24.203876	35.098091	28.000591	49.518127	67.537842	38.272434	8.552352	6.700628	10.087462	4.707238	10.165915	5.858828	27.840107	49.058056	27.35074	27.684433	29.806021	37.034428
Fxa5Bg102905	1.123867	0.213258	1.38295	2.019346	0.869815	1.370861	1.379555	1.477445	0.845547	0.826873	0.876841	0.760504	0.457119	1.123603	0.84904	0.948224	1.019662	0.875523	0.231324	0.533697	0.590428	0.243277	0.245692	0.283142	0.046725	0.0	0.087043	0.684892	0.0	0.177656
Fxa5Bg102909	1.817757	2.914968	1.768968	0.714182	0.640216	0.882865	0.479146	0.152954	0.56937	1.337019	0.98886	0.683621	0.956868	1.139036	0.971178	0.648358	0.379709	0.486928	2.100496	2.106567	1.995566	2.463779	2.883746	2.929552	2.458379	2.689398	2.763221	1.965519	1.342634	2.182556
Fxa5Cg202136	3.606899	4.802552	1.500624	11.116746	7.716516	8.496388	8.394319	14.270041	10.419773	5.632651	9.682014	6.541771	5.734809	5.84066	3.79124	6.287402	3.875169	3.890356	8.274731	7.606856	5.292768	9.340917	7.466948	5.737816	2.562782	2.873081	1.558811	2.396671	0.796282	3.233887
Fxa5Cg202135	0.331627	0.275995	0.441502	0.52947	0.443419	0.886087	0.34097	0.281644	0.051175	0.189051	0.260004	0.083245	0.0	0.092182	0.052083	0.430282	0.283435	0.288403	0.383952	0.773839	0.842623	0.860361	0.484774	0.814773	0.381271	0.197717	0.308321	0.407803	0.129182	0.276335
Fxa5Cg202130	6.309916	4.751286	6.255192	3.890727	2.488477	1.349298	0.202731	0.277125	0.0351	0.569125	0.048863	0.228879	0.0	0.581236	0.133422	0.192251	0.340441	0.325594	0.184986	0.241504	0.481506	0.384424	0.319788	0.18103	0.429529	0.322067	0.122587	0.592435	0.335719	0.576698
Fxa1Ag102000	6.125806	6.381577	5.567454	3.408104	4.664184	3.987237	5.438415	3.636625	5.907274	5.638301	6.381836	5.340525	5.297568	5.097724	7.230043	5.520419	4.290111	4.804438	10.270469	9.68235	9.603729	7.98233	8.506129	9.318025	6.039012	9.92445	7.309823	4.98306	6.123199	5.37865
Fxa1Ag102002	3.05613	2.841516	3.19014	1.609093	1.376037	2.059903	2.840961	1.371651	1.351123	2.173352	1.49943	2.280485	1.714859	1.586636	2.890846	1.756975	1.84089	1.627239	3.897818	4.127962	2.413488	3.021212	3.557556	3.002888	2.340942	2.954962	2.94963	3.324199	4.736366	5.572454
Fxa5Dg201686	9.366402	9.278263	7.121627	5.795868	5.707508	7.835187	7.183836	9.499636	6.229633	5.353651	6.902209	5.805398	6.117915	4.72348	6.938376	5.212929	6.609833	5.673577	12.174047	11.645086	10.707999	14.049608	10.207911	10.507871	10.69355	8.436614	8.97507	9.224972	9.006996	8.931258
Fxa3Dg202864	8.841478	3.771799	10.212811	0.503251	1.032704	1.074308	0.0	0.199335	0.0	0.0	0.0	0.0	0.0	0.0	0.0	0.0	0.0	0.0	0.153223	0.417144	0.067012	0.0	1.525862	4.942649	0.081104	0.0	0.126445	0.0	0.226335	0.292523
NewGene_1550	0.264815	0.053999000000000005	0.14024999999999999	1.072105	2.5752569999999997	0.73098	2.250282	1.983089	3.9951	0.846709	2.817424	1.7088100000000002	2.1526289999999997	0.850821	1.5111789999999998	0.9589030000000001	0.4266829999999999	0.995962	1.0403959999999999	0.557876	0.70255	0.7279479999999999	0.872048	0.9664140000000001	0.51276	0.333942	0.566994	0.46103	0.357499	0.305011
Fxa7Ag203031	2.205101	2.220178	1.556588	2.466506	2.912725	1.938229	3.360377	3.652456	4.244231	2.526515	4.80945	3.47649	2.43959	1.807854	3.321818	1.8561	1.432483	2.630202	1.290986	1.931856	1.761649	1.427382	1.780821	1.912711	1.643692	1.40801	1.420333	1.314196	1.839051	1.594223
Fxa7Ag203032	3.941978	7.567601	4.854108	11.711591	11.59197	11.136549	50.168461	35.52549	44.903759	63.400505	60.089649	66.694946	80.264214	73.193253	77.698631	18.31049	16.837376	14.01605	1.214291	2.066139	2.882761	2.390712	2.423397	1.366333	5.56308	6.572498	7.368488	4.402173	3.440867	4.703876
NewGene_1552	1.416452	1.238743	1.589037	1.7048860000000001	1.922553	1.197498	1.097879	0.942621	0.9347179999999999	1.657654	1.320399	0.917273	1.4361709999999999	1.582392	1.573857	1.8200049999999999	1.2689409999999999	1.869796	0.96638	0.177866	0.5995550000000001	0.37189099999999997	0.069865	0.08636	0.386733	0.754421	1.245959	0.652899	0.770482	0.600973
NewGene_7768	0.5337689999999999	0.27554	0.402258	0.1341	0.083422	0.135929	11.479986	6.597215	12.201508	9.167850999999999	14.149302	7.676116	12.480224999999999	9.928472	9.00816	0.293057	0.399305	0.511985	1.17815	2.355674	2.157775	3.1182659999999998	2.829139	2.022602	5.524535	3.962568	3.9188739999999997	2.896277	2.2850770000000002	3.15382
NewGene_1392	0.930506	1.191874	1.80183	3.913286	2.1888769999999997	5.021672000000001	0.066724	0.5729789999999999	0.134364	0.8283119999999999	0.527515	0.303827	0.215361	0.612994	0.459297	0.367637	0.215444	0.23413	0.30354899999999996	0.258588	0.051463	0.377205	0.153594	0.282269	0.058866	0.087186	0.071033	0.141049	0.222803	0.14551
Fxa6Cg100594	21.771788	28.465662	25.943918	18.103981	19.202536	15.333275	1.107605	0.631952	1.043846	5.003177	3.058083	2.065341	4.384635	5.909981	6.018552	24.106256	14.80862	15.44105	3.584803	4.76872	5.478353	8.676366	5.480077	3.369982	8.220795	9.92547	9.515642	24.095657	25.283484	32.076401
Fxa6Cg100590	0.456324	0.338053	0.985829	0.413071	0.214257	0.311743	0.598523	0.193597	0.420179	0.839535	0.782775	0.707412	0.331046	0.351459	0.278103	0.150373	0.150019	0.350577	0.751074	1.126443	1.15522	0.980407	1.111511	0.811261	0.919736	0.710679	0.656812	0.264966	0.351894	0.458362
Fxa6Cg100593	11.271256	12.756797	14.798113	0.094075	0.258217	0.287403	0.214196	0.13996	0.306058	0.406319	0.334312	0.240039	0.644381	0.534065	0.712761	0.105122	0.434156	0.06783	14.978351	14.736433	17.577547	15.049999	10.04571	10.155632	19.280552	15.996634	15.048582	12.444887	18.288782	27.360668
Fxa4Cg202929	6.319401	5.685231	4.694214	4.413847	4.484516	3.944484	0.246541	0.402558	0.45664	1.107843	0.962824	1.040661	2.209888	1.819472	0.902291	3.550013	2.796069	3.029158	6.802075	7.309204	5.726146	10.267725	5.278109	6.201585	6.491748	9.264997	4.327488	5.269012	5.321382	4.576806
Fxa4Cg202920	2.537844	4.841298	2.245022	1.156376	0.563059	0.944091	0.0	0.0	0.0	0.0	0.0	0.023236	0.0	0.031375	0.043489	0.109946	0.017072	0.0	0.041155	0.085818	0.0	0.025015	0.024571	0.044552	0.056135	0.093598	0.07304	0.079337	0.133269	0.184115
Fxa3Cg100587	1.841587	2.816646	0.710012	2.475976	1.871773	2.927662	1.049825	1.936444	1.25379	2.767795	2.524611	2.672596	1.679256	3.874641	1.64373	2.620714	4.507407	2.977303	1.032673	0.477451	1.105959	0.979428	1.008002	0.885511	0.946794	2.138532	1.83729	2.405178	0.880027	1.369377
Fxa3Cg100582	0.17774	0.0	0.15887	0.992277	1.086141	1.267436	0.18782	0.0	0.087579	0.0	0.086421	0.110913	0.097959	0.082272	0.059207	0.259205	0.390169	0.184222	0.0	0.0	0.0	0.0	0.0	0.0	0.066525	0.0	0.055758	0.0	0.0	0.0
Fxa3Cg100580	0.182585	0.306841	0.167634	0.994897	1.211564	1.666662	0.445917	0.478576	0.518213	0.395336	0.796756	0.378349	0.2953	0.211614	0.196666	1.380458	0.624437	0.288941	0.0	0.0	0.0	0.0	0.0	0.0	0.0	0.0	0.0	0.009021	0.0	0.0
Fxa3Cg100589	6.781368	1.711989	9.284967	44.820026	37.437923	49.17907	18.058689	21.822084	18.164431	45.287197	23.815557	29.732166	13.22586	13.943775	16.969559	9.633504	9.161563	3.957419	2.303618	3.751435	1.968567	4.878033	7.738689	2.70214	5.474607	4.071158	5.203042	0.46722	0.544731	1.112612
Fxa4Dg102494	2.37	2.783442	1.986376	3.543734	2.874026	4.051648	4.974004	3.239301	4.863103	3.175794	5.811749	6.492188	7.720222	7.643891	7.942153	3.97583	2.401177	3.501136	2.399426	2.335417	2.946012	2.802983	2.646062	2.404434	3.088428	2.304918	3.470887	3.287611	1.476666	2.607124
Fxa4Dg102495	7.86896	13.425992	11.044914	13.687144	26.257374	13.347025	1.591753	2.537436	2.813669	0.556458	0.393653	0.700855	0.471903	5.616851	1.599378	12.69611	9.319922	6.098735	0.045611	0.0	0.11618	0.0	0.0	0.140163	0.0	0.0	0.102866	7.259121	0.0	0.617096
Fxa1Bg200724	6.934686	6.543912	6.065687	2.837754	3.170306	2.963999	5.691308	6.736896	6.481951	7.388063	6.506444	5.144924	6.113651	4.813686	6.812158	3.292812	4.81933	3.409794	6.471253	4.995843	8.554022	3.597356	3.724328	4.467265	5.976542	10.613409	9.452438	5.974366	8.987874	8.944048
Fxa1Bg200725	5.163271	5.231809	6.667479	2.9374	2.822421	2.534117	1.847216	1.807864	1.864247	3.012849	1.650449	2.550979	2.736578	1.925984	2.220242	2.101532	2.673755	2.311102	5.77342	4.07053	6.315399	3.384381	4.035435	3.727947	5.58021	5.9441	6.333888	3.515813	4.832852	4.322851
Fxa4Dg102267	2.090227	2.171788	2.079263	1.348647	1.074649	0.635849	0.163325	1.091125	0.650524	0.671832	0.581601	0.561041	0.934084	1.145642	0.529361	1.333085	1.626027	0.91232	0.535477	0.450894	0.602812	1.008902	0.308233	0.661478	0.670844	1.039418	1.20251	2.323944	2.100908	1.485438
Fxa4Dg102262	3.560611	2.317397	3.678605	1.048427	0.903282	1.392612	0.305058	0.512953	0.259343	0.599344	0.565669	0.538274	0.412395	0.846261	0.575446	0.895537	0.562863	1.104375	1.260161	2.002133	0.830711	1.379212	1.336613	1.626834	1.17885	1.789623	1.243741	2.61534	2.825998	3.047417
Fxa2Cg201761	0.956397	0.710593	1.291968	2.364247	1.538648	2.785996	0.588125	0.517129	1.27073	0.439832	0.59274	0.307458	0.740043	0.503795	0.434402	0.89295	0.151607	0.453584	0.436608	0.18198	0.832704	0.587152	0.387047	0.495572	0.387269	0.353765	1.116847	0.291952	0.4124	0.409861
Fxa2Cg201764	8.165466	5.398866	12.602201	8.55027	10.914153	13.825669	0.853293	1.866003	1.053079	1.540488	0.981701	1.464142	0.526854	0.521848	0.0	18.148518	6.151976	5.035195	0.0	0.514222	0.0	0.39494	0.235216	0.243735	0.361911	1.799227	0.0	3.750245	3.37251	2.724404
Fxa5Bg103623	0.005163	0.0	0.0	4.433164	0.266745	4.117257	1.080859	2.160596	3.40533	0.344387	2.237649	2.892339	3.783831	1.292246	4.930718	5.608891	10.8875	5.118679	0.0	0.0	0.0	0.0	0.0	0.0	0.0	0.007736	0.0	0.0	0.0	0.0
Fxa5Bg103625	0.0	0.0	0.0	1.812752	1.920538	2.819211	0.842218	0.471558	0.669086	1.006816	0.942327	0.966252	0.771799	1.690277	1.36363	2.630283	2.114074	2.408578	0.0	0.0	0.0	0.0	0.0	0.0	0.0	0.0	0.0	0.0	0.0	0.0
Fxa5Bg103629	0.0	0.0	0.0	5.941233	7.680762	7.356051	7.49368	5.405699	9.238985	5.84022	6.375722	5.842588	6.886277	10.313203	6.71081	8.147829	6.293036	6.952543	0.0	0.0	0.008939	0.0	0.0	0.0	0.0	0.008204	0.0	0.0	0.0	0.0
Fxa3Dg200662	0.164107	0.552837	0.214233	1.969273	0.762157	1.987025	2.193783	2.719576	0.355754	2.404828	1.241514	1.062687	2.094345	5.409024	2.234761	16.170681	20.090025	12.809073	0.0	0.128609	0.0	0.027151	0.0	0.0	0.096771	1.571613	0.66659	4.281316	4.025202	7.660332
Fxa5Ag200162	2.157226	2.081313	2.425595	2.574289	1.580177	2.043471	2.381345	2.726101	2.173404	1.941533	3.435826	2.612072	2.308298	2.688013	2.081756	2.328423	1.897908	1.602232	4.12951	4.895605	4.409851	5.093401	4.735172	4.859126	3.908907	4.298013	3.507406	3.180431	2.978869	3.586003
Fxa5Ag200169	1.149796	0.174393	0.257881	0.15722	0.746697	0.170559	1.548198	1.99174	1.044781	0.44616	1.688089	1.623449	0.921261	0.523324	0.267801	0.091845	0.542808	0.673735	2.179139	4.960907	1.863343	3.507546	3.306847	1.834308	1.019922	3.190607	2.10786	1.127363	0.0	0.384315
Fxa3Dg200669	14.775394	13.73684	12.234627	17.368517	16.370487	15.714602	7.176574	2.583735	4.502284	6.621931	3.675103	4.457792	5.159446	9.436578	5.829608	11.625678	7.968123	9.183641	1.050642	2.165462	1.271547	1.294146	1.886924	1.48362	3.465193	7.212993	4.545361	9.280991	6.663011	7.959713
Fxa3Dg201398	0.0	0.0	0.0	2.311853	2.127904	1.834916	4.64281	4.258423	3.612806	3.135957	4.334664	3.651181	4.574237	2.654465	4.282085	1.416503	1.805704	3.631227	0.384964	0.371142	0.240573	0.407667	0.265244	0.694699	0.417823	0.387257	0.205787	0.163423	0.0	0.218427
Fxa6Ag100195	0.875532	0.776936	0.835107	0.852676	0.342801	0.853642	0.760157	1.088104	0.774491	0.530062	0.693508	0.444346	0.08671	0.43425	0.050551	0.568322	0.896877	0.795047	0.995078	1.901046	0.729508	2.464662	1.550557	1.647726	0.234192	0.160767	0.159229	0.361501	0.227101	0.846198
Fxa2Ag103108	9.992947	9.555248	2.353269	13.139881	10.323688	14.557924	11.866053	15.365434	14.795582	6.545364	9.989908	12.060798	10.833177	54.600342	7.163956	56.576797	213.217529	416.968658	0.822569	0.651681	1.116966	1.429393	0.398943	0.314244	1.760967	3.855916	2.797825	29.802029	10.566454	3.74252
Fxa2Ag103104	6.906596	6.463051	7.194931	4.628365	5.271037	4.092734	10.750634	8.887653	10.687026	13.269498	11.554244	10.022966	10.509035	9.950638	11.355932	6.04313	7.09103	7.400995	5.0487	5.039182	5.043396	3.909834	6.027242	4.466473	7.4978	7.760716	8.047549	7.873686	8.526506	7.801476
Fxa2Ag103100	2.638849	2.873531	1.808046	2.856905	1.81159	2.486989	0.799834	0.81725	0.738351	0.534617	0.505966	0.432391	0.1948	0.397058	0.129013	2.808647	1.310413	1.136622	1.745471	3.737864	1.260286	3.844791	1.924952	2.317963	0.643386	0.827624	0.709462	1.13856	1.361089	1.402906
Fxa2Ag103101	4.800821	5.262707	4.467786	2.013823	2.525301	2.427245	2.932689	3.071376	3.308161	4.433013	5.206803	3.721914	3.649616	5.180049	4.639541	4.277087	5.161157	2.482196	3.22478	4.488786	4.26544	3.956823	4.065681	5.391904	4.856041	3.683231	6.344949	7.134892	6.846707	6.854865
Fxa4Cg201630	1.600021	1.703061	1.125891	1.038204	1.182439	0.903858	1.637266	0.889893	2.583076	3.47389	1.888394	1.521628	1.823329	3.708514	3.995429	0.489695	0.84586	0.459706	4.196825	5.024478	5.322961	7.605093	5.894413	5.882142	3.523649	2.74624	3.308256	1.589754	1.297401	2.154842
Fxa3Dg202283	5.511094	3.081258	4.984651	6.020747	6.046041	6.650296	2.452955	1.562601	1.1802	1.969919	2.580003	1.968498	2.176695	3.145118	2.385223	7.830871	4.036945	4.783125	3.878792	3.766254	3.806518	2.651386	3.35825	3.051333	2.621491	3.297567	3.873753	6.553141	4.256425	4.770261
Fxa3Dg202287	0.398446	0.508345	0.444269	1.755703	1.40015	1.819786	0.450033	0.618619	0.443027	0.489819	0.614761	0.398983	0.228485	0.322067	0.393857	1.3071	1.211397	1.167095	0.532148	0.48062	0.302182	0.497576	0.545672	0.519649	0.416264	0.511636	0.377431	0.811442	0.586312	0.802438
NewGene_6769	1.926784	2.138686	2.41466	2.61419	2.260409	3.2267	0.061945	0.061598	0.064465	0.303833	0.243435	0.122747	0.151404	0.383038	0.11635	2.275374	1.499683	1.042235	0.063066	0.0	0.0	0.0	0.025091	0.0	0.0	0.090956	0.029421	0.441931	0.331148	0.3077
Fxa6Ag101829	10.086647	7.860551	8.933784	11.928515	15.6357	15.657948	69.075676	57.881237	63.689697	55.980877	75.22496	44.108841	44.791336	68.241249	41.324116	17.216311	30.725395	20.405359	21.68821	24.593609	20.194675	66.430252	44.973824	52.892368	11.104078	16.199169	17.243885	12.9306	14.17039	14.136124
Fxa1Bg201034	99.906044	145.842712	104.21698	86.445023	89.865433	96.101471	15.062386	23.298834	21.570616	16.746208	24.584078	19.12151	19.994833	13.806139	16.352028	60.179787	65.411613	90.53273	19.268217	38.685772	20.702349	60.054649	46.825211	42.661022	31.344751	31.3358	21.316854	71.683296	35.926682	34.090862
Fxa5Bg102578	1.486527	1.560921	1.822613	0.549659	0.465293	0.312334	0.503228	0.294448	0.481373	0.386556	0.363541	0.611273	0.849097	0.597782	0.723462	0.736112	0.869222	0.541185	1.095111	1.678185	1.48258	2.192973	1.583715	1.654839	2.52986	2.242991	2.189634	1.971584	1.485946	1.90821
Fxa5Bg102579	2.395373	2.096036	2.368134	1.614623	0.967776	1.262089	0.779258	2.122587	0.981949	0.478709	0.905561	0.580658	1.188154	0.751862	0.957421	0.911847	0.895223	1.043327	0.762394	1.498123	1.124807	1.934258	1.870979	1.535678	1.500418	1.200096	0.805672	0.934069	1.323712	0.812517
Fxa6Ag101823	0.885865	1.194331	1.263541	3.436985	3.215734	3.383198	2.143087	1.51621	1.979776	2.346989	2.303033	1.699749	1.674882	1.773378	2.250301	2.344768	2.685915	2.532213	0.832632	1.251212	0.479343	0.654815	0.627058	0.439889	0.471943	0.838732	0.649549	0.707302	0.669449	1.302384
Fxa3Dg201538	4.241117	3.546869	3.771284	1.268872	1.817143	1.378372	0.71576	2.377947	1.855116	0.984708	2.026659	0.539513	0.767975	1.879869	0.519542	1.776546	1.842306	1.288832	2.885246	2.623674	2.316967	1.66943	2.682734	1.65181	2.097549	2.586108	2.380327	3.192728	3.556405	4.819452
Fxa4Ag101118	53.10775	25.683292	31.170214	12.951224	16.131475	17.047558	40.995815	38.129459	22.135233	13.97837	0.0	13.246327	16.744156	10.709456	32.252731	11.28538	13.870688	14.777472	21.837536	46.557384	14.307257	34.509777	41.970848	30.82885	25.458807	22.377934	0.0	24.395626	29.552824	54.191746
Fxa3Dg201536	0.252538	0.236641	0.278639	3.227729	5.641601	4.535606	3.406416	4.285604	2.612069	1.716406	3.286615	2.008513	2.095923	3.96376	2.308266	6.093787	4.634671	3.9931	0.280306	0.33344	0.33447	0.229654	0.134437	0.193779	0.317776	0.34754	0.774597	0.552053	0.217582	0.484713
Fxa4Ag101114	0.553814	0.074478	0.166227	0.996483	0.822886	1.899962	5.610075	2.186679	3.187877	4.570261	10.026694	7.761561	2.631362	1.270568	0.96364	1.281965	1.474768	2.159762	1.862604	3.850917	3.936975	4.519765	5.159295	3.335933	5.527613	4.582726	5.883397	2.660883	1.619965	3.046111
Fxa4Ag101113	0.687817	0.0	0.0	1.654037	1.413391	2.780197	5.393792	3.389898	3.665437	4.409663	8.599144	7.172387	4.243756	1.513011	0.706043	0.800621	1.718545	3.405336	1.607749	3.233582	2.46671	3.167502	2.553676	1.586574	5.358904	5.474842	4.368041	3.079858	1.205962	3.759032
NewGene_6603	2.946592	0.724183	2.762188	0.172137	0.579446	0.374523	0.3689	0.418976	0.277574	1.536808	0.482097	0.772482	0.115204	0.795173	0.636139	0.453779	0.346506	0.574567	0.0	0.458012	0.0	0.411379	0.894611	0.593051	0.06906	0.150829	0.08535	0.0	0.0	0.224688
Fxa7Cg101914	9.173375	9.499007	9.222106	27.006168	11.771483	18.653982	0.604231	0.987925	1.172116	4.201849	1.626806	0.681387	1.044239	1.392575	1.366762	5.159898	0.805619	0.701377	0.368909	0.0	0.0	0.142966	0.0	1.115596	0.436686	0.592397	0.711964	2.487903	1.492679	2.125966
Fxa7Cg101915	0.0	0.0	0.0	0.0	0.090099	0.032233	2.20631	1.964194	2.853664	1.16705	1.685218	0.969033	0.566883	1.29247	1.215872	0.118822	0.070618	0.0	0.054964	0.440651	0.208389	0.329032	0.387254	0.589367	0.315796	0.189783	0.211672	0.0	0.0	0.164943
NewGene_6765	0.184741	0.517509	0.566569	0.37920600000000004	0.47681300000000004	0.37276899999999996	0.40483600000000003	0.502077	0.614579	0.111422	0.346213	0.39696299999999995	0.329056	0.177657	0.182911	0.6943560000000001	0.491441	0.244835	0.776263	1.288406	1.4204720000000002	1.917772	1.783306	0.8889	2.4684649999999997	1.180535	2.420327	1.080489	1.051052	1.109699
Fxa2Cg202445	1.79681	1.421905	1.605856	1.36727	1.514489	1.828228	0.215463	0.223585	0.154882	0.59718	0.412129	0.556687	0.256233	0.678601	0.439431	0.487973	0.326144	0.485144	0.451751	0.756782	0.43245	0.801452	0.871852	0.776232	0.251834	0.423363	0.393876	0.591668	0.553401	0.582288
Fxa2Bg201327	12.293136	16.495642	11.860094	18.656418	22.733633	30.545845	174.30275	275.555908	169.228561	31.605701	69.786377	209.552261	68.728188	38.653328	51.720768	27.075729	63.954414	63.236183	70.321365	140.316757	80.518906	131.709	110.221703	142.117157	37.052982	36.961128	35.932617	18.923153	23.010107	30.448772
Fxa2Bg201320	4.790433	8.38816	5.235649	4.392163	5.614965	5.714303	3.574664	2.216487	1.527343	6.217022	4.319731	3.993323	5.77816	5.22297	5.250391	4.161424	6.681527	5.419288	2.188557	2.627154	1.965784	3.168994	3.16908	2.793777	6.012338	8.083968	5.160074	12.38868	14.195394	12.573079
Fxa2Bg200057	2.167493	3.102909	2.051127	0.0	0.0	0.0	0.0	0.0	0.0	0.0	0.0	0.0	0.0	0.0	0.0	0.0	0.0	0.0	0.791384	1.077416	0.586807	2.038691	0.770637	0.620708	0.94327	0.4913	1.084534	1.747344	0.76562	1.239724
Fxa2Bg200051	6.719701	10.152742	5.171749	19.985287	14.487206	19.909517	11.467266	8.204955	9.834203	14.802275	14.004992	12.724081	10.85195	15.172946	11.535639	18.838947	16.635668	19.462599	3.196669	5.086488	1.687871	5.287758	5.320495	3.744251	6.201379	4.361423	5.692244	5.523616	5.115903	6.037344
Fxa2Bg200050	6.095252	7.8195	4.6643	12.155066	13.068044	13.64974	12.765205	15.825111	15.11287	12.677141	17.693426	15.283702	16.19166	15.099987	14.554095	10.969496	10.193455	12.9507	5.165189	6.666572	6.043135	7.938892	6.069559	6.667076	6.751489	7.557068	6.697721	8.650635	7.254644	7.142584
Fxa4Ag100441	0.627772	0.111997	0.394744	4.955804	4.970153	4.36617	3.971397	4.042598	4.798977	2.073805	1.350609	3.97488	1.075381	0.45243	0.606037	0.39772	1.014666	0.265286	0.0	0.066151	0.033522	0.047298	0.01671	0.0	0.04064	0.264452	0.0	0.034621	0.0	0.0
Fxa4Ag100449	10.194131	7.033383	14.066868	55.016701	38.45895	51.254158	55.106285	64.162247	43.444969	124.183434	80.155281	86.165993	65.214386	132.200195	92.46608	33.033627	54.83234	56.85466	5.992272	6.457281	6.363125	8.370246	10.044327	9.357449	12.161262	15.726238	14.280759	6.458676	4.897316	6.336098
Fxa5Bg100597	1.684668	2.38777	1.741329	1.050921	1.766736	2.143393	0.361625	0.456284	0.389495	2.498879	1.278992	1.309035	1.006757	2.062467	1.052262	3.408982	5.326927	2.72514	0.480843	0.690579	0.41856	0.399678	0.543967	0.338519	1.104674	2.042989	1.50826	6.011984	4.56099	3.036896
Fxa7Cg100371	0.763573	0.66429	0.562899	1.73739	1.936303	1.600433	1.475551	0.995744	0.944786	1.10814	1.038051	0.572484	0.727974	1.583421	1.015358	1.489186	1.070794	1.128314	0.535067	0.70386	0.629654	1.00822	0.610257	0.73039	0.845987	1.081647	0.803544	0.746552	0.724513	0.693176
Fxa6Dg103342	81.734238	38.408833	88.8703	27.248192	17.698397	20.331316	0.701291	3.782998	1.984528	2.695951	0.923843	1.890476	3.641565	2.347239	2.943259	3.154626	5.368525	5.12895	0.575883	0.309253	0.0	0.50464	0.0	0.0	0.255832	0.839636	0.382009	2.047748	1.469959	2.585526
Fxa3Ag100468	3.417309	2.497901	5.040976	0.514762	0.321034	0.315345	0.011407	0.082055	0.027338	0.189053	0.042378	0.0	0.091108	0.290213	0.076724	0.829037	0.153694	0.106543	0.130478	0.361718	0.260053	0.102162	0.19069	0.0	0.929343	2.276688	1.283354	2.218593	1.666159	2.162537
Fxa7Cg100632	1.453219	2.564881	0.942038	1.406283	0.908792	0.698576	0.550795	0.846721	0.743289	0.819195	1.049566	0.425635	1.289286	1.873668	0.796961	0.818434	1.242748	0.852251	1.18819	0.917773	1.896352	1.847841	1.124155	0.746035	2.32451	2.004767	2.00021	2.113259	2.041449	2.307536
Fxa6Bg100830	1.596724	1.408877	1.573888	1.591901	1.146375	2.176615	0.085109	0.01986	0.044281	0.766747	0.390202	0.10288	0.180089	0.397521	0.260759	2.518609	1.233859	1.816536	0.048898	0.166152	0.241396	0.245311	0.128382	0.127322	0.303014	0.273754	0.331262	0.564876	0.315495	0.524301
Fxa6Bg101129	0.0	0.0	0.0	0.216238	0.168743	0.212558	0.377281	0.257707	0.365398	0.091152	0.035365	0.197377	0.109696	0.0	0.338793	0.0	0.065812	0.0	0.470157	1.93462	0.236064	1.711716	0.561896	1.33002	0.0	0.0	0.062014	0.064864	0.0	0.069216
Fxa6Bg101127	2.530539	0.047989	2.030738	1.244892	0.611148	1.468105	2.847164	3.448107	2.415673	3.638636	2.996081	4.682035	5.703642	5.401155	4.046763	0.030492	2.460311	1.443808	0.238384	0.513059	0.786914	0.977409	0.417421	0.086104	1.447946	5.078928	2.083306	0.456988	1.091154	1.240481
Fxa4Bg100956	0.547819	0.304607	0.629111	1.332928	1.435058	2.339081	0.137285	0.293663	0.078459	0.284922	0.337508	0.324307	0.594368	0.160321	0.3068	0.8224	0.748675	0.873863	0.0	0.076864	0.092934	0.044781	0.045586	0.0	0.187014	0.157041	0.143778	0.542598	0.425679	0.399064
Fxa7Dg102872	9.334056	9.666089	7.519038	3.781927	3.851307	1.881121	3.789128	4.039957	4.326614	3.259665	4.27003	4.547389	3.186131	6.796688	5.685651	4.076875	6.84075	6.632389	12.409374	9.504696	10.867191	12.818507	11.369312	8.969968	10.546447	14.079731	13.859886	15.177217	16.372686	15.962343
Fxa7Dg102874	5.098047	4.592228	8.546267	8.937784	3.350958	6.991328	7.260991	5.310801	6.43407	12.259065	15.68181	14.50315	13.972159	9.06965	10.131822	2.707072	1.17175	1.342882	13.212851	7.704001	19.876686	15.33295	17.586611	16.312582	22.988653	5.060405	11.709735	2.317075	0.960813	3.757174
Fxa5Ag202914	3.291574	4.027491	4.453168	10.860495	15.097377	10.194701	3.519486	4.206463	3.918199	2.987338	4.470207	1.895803	4.800677	6.192029	4.907443	14.676106	11.600456	9.023388	1.400097	1.780844	2.139517	1.368497	1.408317	1.354287	2.324605	2.94094	2.236056	4.30579	5.216399	4.983828
Fxa5Ag202915	1.719237	1.741359	1.266655	0.300628	0.11158	0.125965	0.0	0.0	0.0	0.0	0.0	0.0	0.0	0.155913	0.0	0.414524	0.494782	0.0	0.0	0.272511	0.405435	0.241925	0.446879	0.0	0.984901	0.876997	0.855948	2.487897	1.596866	1.60274
Fxa5Ag202913	1.409824	1.67643	1.277708	4.537163	5.476179	3.658657	3.249278	2.306009	2.097282	3.53614	3.207397	2.016519	3.369128	3.456149	2.833304	6.525928	5.566843	3.859718	0.542208	0.425565	0.769513	0.390012	0.275207	0.407106	1.0692	1.307359	1.460789	1.426877	1.440779	1.824871
Fxa5Ag202910	4.173694	10.758065	4.26045	2.38615	2.059997	1.334702	2.511113	4.896664	2.040237	2.502855	2.549729	3.427834	1.852235	2.010846	1.705838	3.464903	4.670588	4.993527	1.208526	2.81581	1.117797	2.213358	2.020958	2.179765	1.38059	1.641885	1.225516	3.898214	2.274118	3.228055
Fxa2Bg203777	3.944201	4.082877	5.961176	4.71979	4.104846	3.628532	3.139472	3.687261	3.736816	4.431261	3.494417	3.914817	3.678527	4.254892	3.996564	3.399572	3.904536	3.143987	7.215992	8.478993	7.833321	7.147752	9.656545	9.751406	6.718956	6.796829	6.797433	4.353714	3.148275	4.015462
Fxa2Bg203776	1.08344	1.323647	0.871282	2.504713	2.341251	1.689174	0.739965	0.688332	1.087219	1.999234	1.264707	1.241475	0.946135	1.293101	1.974233	0.867301	0.542547	0.795591	0.480839	0.257398	0.61682	0.535661	0.705023	0.503404	0.486364	0.730459	1.024605	0.438549	0.421257	0.531822
Fxa2Bg203775	4.901402	4.904569	3.713014	2.185804	1.971405	1.945936	3.097456	3.964118	3.559728	2.946068	5.040704	3.038867	3.058919	2.100917	2.146825	3.108192	3.368294	4.370426	5.605128	6.996672	4.823337	6.425553	5.208621	5.286859	4.676915	5.123421	4.452181	8.051252	8.146511	7.115249
Fxa2Bg203773	1.728528	2.369775	1.867579	0.0	0.334888	0.54173	0.796979	0.861137	1.29462	0.791579	0.512101	0.903228	0.732691	1.010502	0.515358	0.347905	0.75951	0.799896	5.398218	5.244256	4.976099	4.039257	5.269972	6.349173	4.159226	3.382023	3.560375	2.920108	3.21609	2.433775
Fxa7Dg101999	3.487548	2.433306	2.506341	1.304242	2.024306	1.897691	1.036538	1.408057	1.66264	1.269755	1.197553	1.350451	3.298021	1.688362	2.17889	1.71302	0.639515	1.364861	4.825777	5.718712	7.172065	12.324765	4.702127	4.768661	4.679704	4.936992	3.077848	2.318187	2.288575	3.125186
Fxa2Bg203770	4.385146	4.13092	3.584659	3.137382	3.228723	3.096476	1.425754	0.492857	1.208659	1.379985	1.023253	1.077214	1.920435	2.235189	2.227364	1.445736	2.115043	1.212787	2.339395	1.250904	1.62138	1.393305	1.318025	1.664873	3.198744	3.966482	2.314902	3.711703	4.53452	3.340239
Fxa6Bg102471	4.342941	5.44577	3.649622	0.299389	0.653238	0.376649	0.809932	1.055501	0.915126	0.406545	0.240243	0.388119	0.543663	0.159911	0.441036	0.175409	0.0	0.052302	7.919154	7.606174	7.618357	8.881631	9.832675	11.343094	10.729171	8.917569	8.500136	6.431098	7.429815	5.938733
Fxa3Ag101600	7.143308	3.445172	7.607965	15.477544	13.724226	14.30461	23.537571	13.986469	20.691065	32.278301	37.297363	33.457336	30.165691	24.896955	27.373787	4.344178	8.913991	8.859063	7.062729	11.990397	13.42145	9.051241	13.053783	12.5535	17.85771	13.733439	12.911635	5.3847	2.302589	4.508612
Fxa3Ag101602	5.868477	6.816432	4.529895	2.570829	3.217137	2.638307	5.585635	4.813143	6.4556	6.066875	5.954455	6.056153	3.896917	5.394223	5.397034	2.517072	6.03617	6.134728	6.933569	6.524193	6.787546	6.748222	6.602667	6.362486	8.644178	7.34551	10.200502	10.362282	7.366449	7.695777
Fxa4Cg200203	1.369487	1.157902	0.367253	1.046072	0.535504	0.770958	0.23129	0.142501	0.095952	0.33014	0.418313	0.29622	0.234223	0.244356	0.160672	1.355731	1.877358	0.748041	1.153995	0.750197	0.34065	0.265893	0.273102	0.504651	0.040069	0.440895	0.196329	0.573077	0.543416	1.189117
Fxa6Cg104023	13.608326	17.92594	12.047736	15.607094	17.822273	18.542143	6.846871	6.150207	6.240658	10.07828	6.856594	8.582064	5.963681	8.608524	7.703154	16.534153	19.075472	26.285444	6.110155	5.506975	4.938375	7.394063	7.365024	6.646363	3.639303	5.389806	3.94807	8.697509	6.411139	8.353971
Fxa6Cg104024	5.492147	4.293096	4.008066	0.497978	0.406474	0.28769	0.0	0.0	0.0	0.0	0.412383	0.405341	0.196183	0.514679	0.0	0.352146	1.235979	0.0	2.046491	3.380193	2.300724	2.207387	2.675119	3.679312	1.875198	1.911653	2.284309	4.073205	4.209811	5.294759
Fxa6Cg104029	16.405474	6.677345	13.246715	0.182309	0.123897	0.049806	2.687519	1.691791	2.298197	0.69785	1.421899	1.532476	1.904721	2.872879	1.920927	0.410252	1.33024	0.917563	23.776615	22.080704	22.176588	13.995263	8.56569	6.647232	5.551353	14.888425	9.137683	17.613247	12.739712	21.334042
Fxa3Ag102551	3.02264	3.14797	3.78035	2.582361	2.198716	3.226173	3.878574	5.458768	4.263137	1.434171	5.756757	6.50238	4.849066	1.805906	1.722662	1.308184	1.284107	1.157702	1.004796	0.71863	0.703616	0.798371	0.690193	0.653058	1.014718	1.303468	0.989017	1.330298	1.413214	1.24982
Fxa3Ag103600	111.689774	125.983444	56.697395	77.549644	58.364372	86.922302	1.151319	0.92393	0.742118	1.98906	1.740025	0.198432	1.460668	3.728882	1.120892	193.927475	210.940323	902.466614	0.466946	0.494711	0.507967	1.399162	1.298191	0.461727	1.302667	1.638623	1.856951	44.131626	24.117807	6.189032
NewGene_24	1.224441	0.0	3.102517	0.356263	0.292126	0.157279	0.189959	0.161195	0.061947	0.070809	0.0	0.057329	0.509774	0.069775	0.138954	0.17494	0.206387	0.009548	0.197066	0.303994	0.101864	0.151343	0.033924	0.112703	1.590141	2.260458	0.818976	0.045187	1.185338	0.389367
NewGene_25	2.754986	3.373286	3.538596	4.436784	3.552099	4.097653	2.686283	1.948378	2.030826	2.730386	2.843311	2.066777	2.832505	3.668128	3.017787	4.256098	3.624345	4.586758	0.719824	0.958516	1.187513	0.766211	1.241026	0.847902	1.234604	2.019916	1.760183	2.708151	2.818818	3.301491
Fxa5Dg200314	0.912824	1.152432	0.93921	3.177333	3.326472	4.354981	0.378563	0.531451	0.201366	0.942846	1.090629	0.505964	0.351574	1.290475	0.386154	14.112461	7.50327	5.00144	0.344148	0.319385	0.204297	0.281417	0.246136	0.330322	0.572249	0.751982	0.431982	1.623082	2.420476	2.396489
Fxa5Dg200317	12.038011	12.427514	9.319717	9.677968	12.447127	10.570045	5.92272	5.015788	3.445643	19.188744	10.148251	7.984669	5.247324	12.568265	6.460557	19.742241	21.825165	22.551649	2.711766	2.458991	2.629176	1.999662	1.853299	1.343959	6.358641	9.811504	5.947486	23.92882	15.635336	21.148628
Fxa5Dg200319	0.0	0.0	0.0	8.805827	6.733548	5.981859	4.457623	4.479297	5.030024	6.05372	4.851003	4.683249	5.59426	4.921169	8.319121	8.662252	4.412319	3.156956	0.0	0.0	0.0	0.0	0.0	0.0	0.0	0.0	0.0	0.0	0.0	0.0
Fxa5Cg202487	9.981883	9.996416	8.591718	3.120918	3.883207	3.502616	4.343915	3.471977	3.600166	4.606312	5.321012	4.103745	3.624831	4.335723	4.524651	3.880024	4.852206	5.458938	14.569653	14.090362	13.811068	13.619474	13.268549	11.659856	12.69854	12.77643	12.090373	12.104618	12.235192	11.928366
Fxa5Cg202482	5.477697	6.803293	7.455642	2.93539	2.406564	2.251534	2.068495	1.977087	1.037959	1.4938	1.55181	2.007895	2.567781	3.874598	1.898558	4.158392	1.965783	1.227338	0.903829	1.237792	1.080693	2.826582	2.171094	2.012366	0.889867	1.060195	1.496811	2.590384	1.955397	3.130986
Fxa5Cg202481	0.0	0.734353	0.700152	0.233753	0.130824	0.266469	0.176062	0.050472	0.274402	0.143242	0.321549	0.155971	0.101667	0.298939	0.43132	0.139062	0.092293	0.242802	0.637809	1.18855	1.500014	0.0	1.083381	1.299563	1.439265	0.92101	1.08754	0.713558	0.706725	0.951004
Fxa7Bg202005	30.799837	25.738401	24.704609	45.677021	36.202194	40.673321	5.268207	4.821835	5.434749	11.918895	6.665329	8.123333	7.433225	17.432747	16.142107	35.738373	22.80739	16.283913	14.550301	7.995076	7.141646	6.802022	5.470665	8.017442	11.150142	14.34072	11.649757	21.0508	14.643105	12.422415
Fxa2Dg201402	17.410627	15.877195	16.19673	12.836843	9.886676	11.32691	15.995981	16.587025	16.282047	12.800271	16.589632	13.303411	16.698914	14.183889	13.611036	11.926262	10.559821	8.821526	28.900257	29.641256	18.565117	31.105371	23.80422	25.752703	23.920275	24.859686	24.780813	23.165945	24.659182	24.565168
Fxa6Cg103739	2.740242	4.228242	3.630852	5.727738	4.89494	5.291754	5.965705	5.474009	6.80408	7.029188	7.188584	7.905906	4.841827	2.89926	3.755724	9.458383	6.865001	10.681368	1.964669	2.14778	0.832933	3.311371	3.12341	1.557452	1.132718	1.314445	2.298051	1.894028	2.649059	2.181496
Fxa2Dg201409	3.980908	3.72817	2.583136	7.128412	4.327897	7.767037	0.0	0.164202	0.088246	0.411627	0.0	0.07472	0.026896	0.710948	0.19888	4.531277	1.631261	1.233802	0.0	0.026548	0.0	0.0	0.05847	0.0	0.051166	0.141009	0.344696	0.879694	0.209237	0.278015
Fxa2Dg201408	0.46405	0.164688	0.523498	0.511291	0.393306	0.821868	0.376143	2.078096	0.02197	4.63766	1.330784	0.681139	0.39964	0.847656	0.402005	0.057671	4.143218	1.588613	0.50054	0.746227	1.262991	0.0	0.14748	0.51058	5.365245	2.213731	1.274117	0.190998	0.481833	0.142825
Fxa1Dg200111	65.511284	50.301212	38.357594	24.992195	21.942055	20.931133	48.644253	49.162872	47.259674	34.438194	2.464949	39.677734	25.802084	25.734127	28.608891	30.001503	41.481777	45.561813	69.465942	78.135025	48.971985	60.996914	51.024677	57.868481	52.529758	48.000114	53.156136	66.40419	65.668396	71.940613
Fxa4Cg201559	0.024907	0.125308	0.0	0.07314	0.256068	0.196884	79.990341	47.061562	59.431915	64.548012	90.110733	78.585068	109.51088	73.785225	120.465149	0.0	6.039997	8.513832	9.69767	6.070925	9.907389	11.046196	14.236445	8.137923	12.273808	5.79692	11.037562	0.712966	0.953865	3.464547
Fxa1Dg200115	2.547318	0.791083	1.823622	1.352122	1.39222	1.171212	1.071918	0.966744	0.736704	1.620857	1.105924	0.992325	0.906096	0.936117	0.860484	1.503995	1.558572	1.536414	0.646051	0.942759	0.354177	0.863275	0.665158	0.370335	0.432445	0.892613	0.603072	0.575923	0.591387	1.019696
Fxa4Cg201555	3.469813	3.958453	5.373531	0.0	0.0	0.0	0.0	0.0	0.0	0.0	0.0	0.120394	0.0	0.0	0.0	0.0	0.0	0.0	2.210991	3.115448	2.15134	2.90927	2.800844	1.8211	1.844031	2.109946	1.769016	8.067647	3.974268	6.066577
Fxa4Cg201553	0.253064	0.233486	0.221549	4.530061	4.350271	5.249076	6.174697	6.830859	6.309019	4.551935	5.730323	4.933403	6.62894	6.02649	5.990845	3.827029	4.215964	4.894054	0.145361	0.266514	0.404494	0.115674	0.234544	0.188596	0.180771	0.140269	0.270868	0.077969	0.083857	0.354088
Fxa1Bg202274	3.468018	3.906371	4.457372	5.422722	6.133525	5.866248	0.30445	0.578034	0.156165	1.374657	0.950747	0.771901	0.737514	2.594772	1.048536	3.636317	2.072539	2.048445	0.345692	0.442809	0.48219	0.277441	0.423672	0.365364	0.71402	1.381271	1.282984	3.340445	1.395614	1.625193
Fxa6Ag102624	3.386647	3.562926	3.836262	1.582568	1.15753	2.176806	0.0	0.388184	0.0	0.187387	0.470965	0.0	0.410597	0.0	0.208484	0.446395	0.0	0.0	3.385906	3.63759	1.351977	1.806684	1.991357	2.308426	3.706686	2.338323	2.777344	1.505848	2.347321	3.729076
Fxa6Ag102628	25.363672	33.043274	30.205805	43.816006	43.625626	42.142284	22.592287	21.062126	19.782621	26.906076	22.262775	21.551813	24.398758	26.85688	26.801128	22.179752	19.694439	22.199005	15.555876	18.737835	13.087406	17.433886	17.449154	23.288084	21.974482	26.659199	26.461655	51.927464	64.649078	36.365841
NewGene_9358	0.388293	0.470965	0.28351	1.528256	1.402815	1.916064	1.613009	1.271865	0.957408	1.647146	1.747001	1.188219	2.161116	3.123276	2.373781	1.39143	2.780828	3.244406	0.335329	0.440952	0.290335	0.198901	0.189734	0.219269	0.581207	0.409043	0.810503	0.481184	0.056389	0.347493
NewGene_9355	0.0	0.0	0.0	0.0	0.0	0.0	1.011661	1.2723689999999999	1.808094	0.09169	0.654005	0.684297	1.656566	0.744866	1.556322	0.0	0.0	0.0	0.0	0.0	0.0	0.0	0.0	0.0	0.0	0.0	0.0	0.0	0.0	0.0
NewGene_9352	2.341824	2.308567	3.277702	4.570359000000001	3.5302960000000003	4.825359000000001	7.707828	9.726693	9.116904000000002	7.463361	7.4969410000000005	8.250935	7.699667	7.551978	7.453668	1.349006	2.93181	3.127856	4.971674	4.410772	5.748298	4.023495	3.52166	2.726433	4.593090999999999	5.271322	5.290248999999999	3.13337	3.322972	3.367424
NewGene_7403	1.331687	1.233562	1.064921	2.683189	2.359085	2.3604920000000003	1.2962280000000002	0.959548	1.612851	0.61846	0.689785	0.610524	1.41968	2.330024	1.321327	3.0995920000000003	2.673063	3.1493450000000003	0.391492	0.475295	0.706207	0.349789	0.747505	0.453353	0.776722	1.635948	0.809798	1.807263	1.189902	1.043808
Fxa1Dg201642	2.743669	1.362199	3.039019	2.061693	2.907218	2.575356	2.661086	2.467516	1.919977	3.929065	3.304263	5.247997	7.247945	3.098309	6.587894	7.401103	4.256471	4.497384	0.504891	0.951741	0.273577	0.979995	0.865481	0.592775	0.394187	0.415322	0.624753	0.790953	0.893019	2.725798
Fxa3Dg200577	0.276076	0.162609	0.500791	0.373359	0.51633	0.708038	0.725244	0.408719	0.815092	0.469714	0.429365	0.592824	0.551866	0.801382	0.832013	0.23325	0.208433	0.193956	0.223067	0.153335	0.249193	0.085275	0.105112	0.006696	0.123979	0.06685	0.059872	0.124345	0.167429	0.0
Fxa2Cg203502	32.669273	22.151964	24.356453	29.692417	25.869289	36.834072	26.059175	28.100399	27.879892	25.633476	37.473377	27.731165	26.351009	23.671968	27.812891	31.912895	39.869148	43.088737	19.290634	16.730135	15.488295	13.225335	13.996303	12.083648	16.990145	20.250164	14.953257	23.55409	23.099401	24.113613
NewGene_5236	2.3240170000000004	3.916671	2.361084	2.19071	2.42169	2.301945	1.8442750000000003	1.8930820000000002	1.5960839999999998	2.516107	2.746697	2.936121	1.9501939999999998	2.4271320000000003	2.5078110000000002	2.328646	2.781587	2.094819	4.684495999999999	4.939932	2.949602	6.472139	4.72051	5.080605	2.719658	2.4900510000000002	3.102577	2.686312	2.651707	2.2139529999999996
Fxa3Bg202699	4.022088	3.938909	4.772976	3.378884	3.419296	5.345799	6.333611	3.289781	3.550237	18.046549	10.644326	9.578062	6.71596	5.811668	4.023282	10.707129	8.84326	6.571569	0.875876	2.001898	1.608979	3.921103	1.919589	1.254182	2.914065	2.708168	1.86208	3.557932	3.897548	1.948717
NewGene_11339	40.898365	44.808922	31.91098	53.591129	28.530117	35.890537	0.972299	1.301922	0.737494	13.580568	3.849195	5.29283	3.579577	11.649915	6.988295	26.802572	14.899304	14.39518	0.198532	0.555991	1.440884	0.328356	0.59422	0.361403	2.005389	5.049747	3.530872	19.965973	16.157415	17.548702
Fxa7Ag201942	6.089975	3.358534	5.680882	4.291995	4.277746	3.711537	7.407099	8.471404	7.388628	4.501009	6.718177	6.295327	7.870344	7.566874	9.147442	2.411285	2.168109	1.428627	10.119896	13.368214	11.265282	9.312077	14.558053	14.889311	14.344536	21.114351	17.64403	10.844798	13.638877	11.538487
Fxa7Ag201943	1.576581	1.029411	1.185626	0.708819	0.92234	0.927047	0.123352	0.159157	0.150811	0.384087	0.331812	0.191681	0.05613	0.222931	0.293677	0.545916	0.599427	0.192808	1.091403	1.035517	0.935557	1.410544	1.302469	1.240483	0.665622	0.897943	0.785076	2.022069	1.468971	1.377866
Fxa7Ag201940	1.979935	1.872548	2.671557	5.786633	3.311197	7.826283	16.813438	16.569571	19.668148	10.946031	18.827902	13.293023	9.002745	3.286749	5.533072	2.053839	2.181891	1.918456	13.897608	16.249599	15.87466	31.726112	23.884443	16.827362	17.874504	8.931488	13.719673	2.092414	1.482558	2.444806
Fxa2Dg203003	11.542049	13.443724	12.413362	0.980465	1.730617	2.060916	1.119181	0.686993	0.934063	1.525018	1.142437	0.410364	0.562014	1.214502	1.192535	1.038271	1.781553	1.447813	5.771594	6.527303	7.928084	5.367087	6.828708	5.739482	11.063597	13.716368	13.282753	9.628818	6.867967	8.328892
Fxa2Dg203002	0.0	0.033835	0.02541	0.922966	0.86573	1.683074	1.469835	1.844795	1.104155	5.073568	2.007374	1.475691	2.834927	2.629977	2.916857	1.900634	1.631781	1.33557	0.0	0.0	0.0	0.0	0.0	0.0	0.081198	0.0	0.0	0.0	0.0	0.0
Fxa2Dg203007	10.420447	7.843989	16.096596	24.09074	15.921207	23.900202	12.212171	20.951664	11.54968	42.798512	15.602905	19.633497	17.711601	12.955597	17.096781	10.834911	17.069227	7.971735	4.240791	6.214296	9.958596	5.731681	7.778003	4.929624	9.924273	12.012861	12.060525	9.302333	9.10136	9.322734
Fxa5Dg200880	0.353836	0.397292	0.340914	0.0	0.0	0.0	0.0	0.0	0.0	0.0	0.0	0.0	0.0	0.0	0.0	0.0	0.0	0.0	0.05027	0.041058	0.212289	0.079145	0.140954	0.140753	0.225626	0.205542	0.305391	0.300146	0.39479	0.205738
Fxa5Cg200226	10.954948	4.561926	15.057558	6.701691	3.938125	8.914855	0.253589	0.461882	0.115851	1.189655	1.905474	1.331505	0.45305	0.0	0.206091	0.327118	0.181919	0.232974	1.498213	1.741546	0.827407	2.897259	2.798487	1.64978	0.14987	0.181747	0.394538	0.206461	0.326195	0.561956
Fxa5Cg200227	12.068357	7.293529	10.665639	7.927112	8.167874	7.72696	11.201463	8.677321	8.768782	12.297656	9.196095	11.752314	10.669653	11.631209	10.504536	4.351984	4.926808	6.330253	5.02098	7.05925	6.823573	4.468943	5.022223	3.186068	5.378214	8.988441	6.736012	7.03515	5.626227	5.454626
Fxa1Ag100757	39.063087	22.041901	35.512188	26.235086	17.5651	26.406191	5.066288	2.729493	3.578833	5.781752	6.627446	4.867989	5.242914	3.91958	4.148445	8.568069	8.447394	11.257734	1.658306	1.600672	0.958118	1.308982	1.19889	0.610513	2.869441	3.74051	2.187893	6.858034	6.303541	6.773242
Fxa7Dg102402	3.578705	1.424182	2.308534	5.649952	7.129444	3.27002	5.039052	6.734657	5.5721	5.429317	6.217739	5.536771	4.971282	4.506454	4.565627	4.802176	4.934277	2.903201	2.974693	4.70206	2.139001	3.04394	2.335727	2.318416	1.09425	1.203468	2.218568	1.90472	2.350499	2.032256
Fxa1Ag100751	4.336807	4.686118	5.410551	2.112522	2.848509	1.747231	1.334712	0.685789	0.891549	1.541027	1.765801	0.935347	0.933019	1.46339	1.532393	1.522053	0.828858	1.586351	3.776141	3.442828	2.969856	2.537335	2.894812	4.211391	6.793686	6.331622	4.030538	4.930064	6.091386	6.608716
Fxa7Dg102408	0.250217	0.349704	0.247005	1.307846	0.298313	0.602208	2.604549	3.022484	1.914265	4.865973	3.217996	2.06315	3.481701	3.668008	1.975627	1.256935	2.576723	0.959374	0.673131	0.863871	3.952083	0.1561	0.691091	0.167045	1.336657	4.420689	1.870962	0.066938	0.07814	0.327363
Fxa4Bg101278	9.003942	5.710403	10.780187	11.77452	14.347366	8.982927	5.2843	6.88315	6.477237	2.457842	6.308349	5.081548	3.292432	5.33731	3.217413	20.724699	13.504647	14.883374	0.129085	0.693951	0.651317	1.68125	1.031161	0.669562	0.321254	0.985952	0.534333	4.084396	2.018155	2.833616
Fxa1Ag101482	27.456758	13.525019	35.361862	2.246356	2.896147	1.863646	0.0	0.0	0.0	0.14081	0.124941	0.0	0.0	0.034379	0.0	0.277546	0.041198	0.0	0.0	0.0	0.117828	0.0	0.0	0.038531	0.0	0.0	0.0	0.529486	0.304111	0.812191
Fxa1Ag101486	4.715535	2.781807	6.207988	5.651962	5.033353	6.327996	7.634671	6.445498	9.831043	1.306428	5.139492	4.978456	3.027485	2.297396	2.285255	0.787861	0.938176	2.320178	17.30312	29.397432	11.132971	20.143888	23.024467	29.985897	5.942344	3.410162	6.260856	1.214525	1.062868	1.929212
Fxa1Cg102645	2.290767	1.48546	2.822075	2.00195	3.084878	1.670095	0.787905	1.008758	0.591817	1.300271	1.046034	0.826984	1.403361	1.877286	2.292753	1.058032	1.402625	1.328288	0.176486	0.598028	0.548874	0.343504	0.26701	0.387929	1.227068	1.011789	1.08573	1.350671	1.087419	1.570622
Fxa1Cg102644	13.180996	14.809137	12.971769	12.015259	11.703856	12.239971	11.749448	7.557366	8.584004	13.260567	14.12708	8.637358	10.803157	10.360045	11.75658	11.416413	12.857407	12.752977	8.555013	10.372376	8.304945	7.000206	11.929606	10.438738	9.996744	14.667871	10.659308	29.689152	34.361259	20.354433
Fxa5Bg103356	2.173562	3.005104	1.825413	3.580324	3.292043	4.002735	2.514896	1.917373	2.592252	2.795527	4.194997	2.284012	2.75223	3.798707	2.639756	2.764298	3.009154	2.464597	1.179893	0.463182	0.681306	0.756311	0.47784	1.111273	1.464614	1.565834	0.715521	0.868281	1.99829	2.149079
Fxa2Dg202355	1.458578	2.272018	2.085171	2.479631	3.00743	1.953112	0.72825	0.651249	0.202625	0.761786	0.834666	0.629501	1.717153	1.138456	1.014027	2.226548	2.151369	1.840318	0.05682	0.20206	0.092333	0.269764	0.206852	0.295816	0.482913	0.753158	0.182496	0.788079	1.038335	0.50658
Fxa2Dg202356	3.896692	5.656459	4.511311	7.104995	5.741548	8.427547	2.087271	1.945159	1.065598	4.474903	1.794795	1.804672	2.412923	4.762933	3.482842	7.966843	8.792875	6.731205	0.757275	0.532064	0.769043	0.712068	0.736076	0.442776	1.736168	2.760838	1.217253	5.59124	5.167596	3.804278
Fxa2Dg202357	2.735433	1.946308	3.92365	6.321765	5.511366	8.733088	0.0	0.266455	0.0	0.0	0.0	0.0	0.0	0.0	0.0	4.133749	0.1454	0.610959	0.117475	0.0	0.0	0.0	0.0	0.0	0.227316	0.177584	0.0	0.684834	0.468592	0.64797
Fxa1Ag102598	4.397306	4.793767	4.247107	11.192103	10.28302	12.827404	0.880304	0.558597	0.76459	1.182724	0.434982	0.852844	0.904905	1.451962	0.6934	10.090158	4.096785	4.521519	0.293525	0.0	0.343115	0.188259	0.19228	0.329021	0.584778	0.538546	0.489597	2.915402	0.853662	1.144029
Fxa1Ag102590	3.494179	1.927273	5.017019	22.621304	17.546097	21.709749	3.966236	5.788403	4.725885	4.173691	6.660914	3.659032	9.537187	6.58939	6.901907	16.280098	6.797122	8.297785	0.331572	0.019752	0.186212	0.062398	0.147922	0.525351	0.588964	0.096442	0.499118	1.4234	0.900318	0.549218
Fxa1Ag102597	5.291078	4.866284	6.396365	4.138945	2.97313	3.083567	3.894113	3.765664	2.940243	4.094843	4.20264	4.131216	3.241655	4.283671	2.994015	2.101537	2.913667	2.102729	5.710667	7.786541	4.661363	6.618378	4.135533	4.638695	7.585624	5.920559	4.951195	5.217866	7.048384	5.108004
Fxa1Ag102596	12.624333	10.004134	13.588505	8.840605	10.439429	8.156461	5.342474	3.686046	2.859519	5.920955	0.663302	3.277698	2.972931	5.707995	4.705876	11.936576	6.694596	6.397161	1.178096	1.252384	2.021803	0.356702	1.142825	1.269295	2.620089	1.75035	2.21323	8.260343	3.616125	4.86011
Fxa1Ag102594	0.123128	0.093877	0.17935	0.398544	0.293703	0.62638	0.089303	0.155488	0.041938	0.13178	0.03248	0.082421	0.149581	0.218997	0.086783	0.136126	0.057127	0.150783	0.185158	0.130795	0.176136	0.088623	0.183149	0.148588	0.241165	0.290202	0.199794	0.04596	0.091478	0.1132
NewGene_3872	0.660742	0.830132	0.69069	2.864229	2.771851	2.180132	3.367744	5.439747	3.5242379999999995	2.776323	5.033995	5.249207999999999	3.284156	2.731673	3.45199	0.734876	0.421133	0.514456	0.7173499999999999	0.245852	1.290248	0.788799	1.572435	2.8918869999999997	1.764858	1.3123879999999999	2.3135899999999996	2.478766	3.857888	1.165012
Fxa5Bg102005	13.047495	12.83817	14.296219	32.078743	34.346874	29.188318	36.000237	44.277634	46.332516	35.557415	44.715031	37.4608	32.431252	37.279037	40.415207	30.620537	31.094513	30.150597	13.693349	15.467735	12.596791	14.432743	16.223047	15.207194	11.65533	13.064916	12.363522	10.102729	10.40104	11.226218
Fxa5Bg102006	7.36446	3.824488	13.36071	2.707908	1.59145	1.781355	0.618754	1.305205	0.315162	2.370027	5.505125	1.310508	1.238298	1.435975	0.878158	1.528031	3.946345	2.504686	1.181301	1.513705	1.798495	1.94033	3.207058	0.735421	8.069463	9.169663	7.657008	6.872579	10.683069	12.415383
Fxa1Bg201175	0.523211	1.353128	1.110778	3.439262	2.873427	3.369152	2.591338	2.573355	2.83678	4.085669	4.471208	3.697961	3.118599	2.4754	3.109446	2.447503	1.938063	2.268662	1.227892	1.709532	0.904753	1.626421	1.840876	1.528247	1.025475	0.734713	0.843779	0.6877	0.703143	0.876714
Fxa3Dg201037	2.505098	2.953665	2.673184	2.062294	1.953754	1.865277	1.214558	1.564665	1.500039	0.636207	1.33821	0.725712	0.610293	0.721694	0.909995	0.915734	1.156082	1.051511	1.537381	1.349754	1.91647	1.378126	1.542313	1.779178	1.673414	1.779202	2.618015	2.319211	3.456354	3.740061
Fxa5Cg202812	7.834832	12.097599	7.159599	16.907885	19.5378	17.754677	12.229634	10.981668	8.520996	19.070774	13.920096	12.284742	15.318745	24.992176	14.067912	35.182045	39.972919	37.750927	5.529118	6.233396	3.210633	6.247052	4.685487	4.146452	6.188764	7.135427	4.471901	22.951941	20.468115	18.781321
Fxa2Dg201879	2.212839	2.080317	2.033793	4.862209	4.938775	5.082384	4.366936	4.084759	3.67979	3.906809	3.814392	3.069708	3.889623	3.627199	3.736674	3.846664	3.147606	3.723106	1.828751	1.500592	1.516026	1.648443	1.612405	1.345248	1.087015	1.558681	1.570806	1.344571	2.227902	2.443743
Fxa3Bg203579	5.573534	4.403559	5.110953	2.979866	4.149297	3.657982	1.896413	3.287706	3.596617	1.98499	3.520975	2.468249	1.808663	1.695336	1.294782	4.188111	3.103033	3.056321	5.641132	8.980421	4.54673	7.096934	4.813082	8.091585	2.928228	4.665858	2.765019	5.247324	4.949617	4.307854
Fxa3Bg203575	1.580639	0.699234	1.443148	7.105646	6.965823	7.199724	0.744463	1.550627	0.815908	0.526747	2.102068	1.057541	0.551975	1.961151	0.850789	3.525574	2.478806	2.117548	0.234978	0.486099	0.058796	0.125257	0.174279	0.0	0.557025	0.598368	0.194898	0.627295	0.46838	0.781822
Fxa1Cg100097	7.321973	8.843508	7.372566	6.060257	5.103893	7.369431	1.985878	1.188434	1.141561	4.94277	3.376681	3.528182	4.69758	5.985958	4.304464	13.594602	12.296364	8.792789	3.42018	3.566971	2.366707	3.290084	2.267016	1.617921	8.952628	10.222985	7.559989	16.644117	15.050346	18.634645
Fxa1Cg100094	3.86923	5.618095	4.609433	5.489111	5.386798	5.158637	2.73309	3.660997	3.109957	4.445645	3.297326	3.470959	2.962751	3.802242	3.238642	4.07311	3.675434	3.630449	1.411796	2.397582	1.576183	2.812808	3.229704	1.97486	1.28582	0.992278	1.652647	2.644379	1.187609	1.472893
Fxa1Cg100090	3.066797	2.36094	3.59166	4.592987	4.700082	5.576572	9.207057	5.942571	6.930375	3.351018	5.453311	5.256461	11.05444	20.082508	8.25051	18.949816	13.627397	19.837004	2.927112	4.296039	3.293807	5.708057	3.493291	3.084046	4.7742	6.648221	2.701451	13.954833	14.48232	21.793442
Fxa1Cg100099	120.291046	74.041336	170.279282	118.479782	108.799889	157.308701	24.228004	30.434467	22.450764	51.776936	30.188871	26.443975	45.377087	28.288883	28.24205	110.612953	35.304092	39.517879	96.073471	115.313019	83.318771	184.47998	97.296867	62.654251	138.721176	101.956352	93.06044	47.663052	50.544212	80.243935
Fxa1Bg202463	11.6113	11.299088	11.799994	5.330505	5.360236	6.20997	2.991156	2.524031	2.46694	5.075905	1.212958	2.694496	3.246692	3.767765	4.865869	5.880899	3.542825	3.801704	2.569219	2.425143	3.044505	2.594831	2.2878	3.396919	2.73379	2.581335	3.257118	8.087043	2.469925	5.873085
Fxa1Bg202462	1.395344	0.674319	2.252702	4.383409	2.439603	5.70884	0.180362	0.142109	0.31758	0.017367	0.07561	0.14964	0.091752	0.093258	0.17025	1.727902	0.106543	0.264287	0.132285	0.050066	0.085846	0.14322	0.031538	0.091089	0.293921	0.279352	0.518211	0.311721	0.05253	0.135484
Fxa1Bg202466	10.737342	8.336769	11.576576	8.953794	9.440456	9.48882	4.587975	3.805864	2.815511	7.331209	4.57327	5.431888	7.642493	8.615109	8.635249	9.793475	9.855591	8.965171	1.463973	1.398168	1.708624	1.410848	1.880077	1.146289	4.482934	7.277162	5.361217	8.859826	9.723673	9.137991
Fxa3Dg200103	1.141374	1.648294	0.809674	0.961914	0.314085	0.790101	0.100594	0.0	0.202027	0.228079	0.071917	0.054444	0.0	0.069774	0.048741	0.840226	0.177741	0.041001	2.818275	4.490444	1.395501	4.177939	2.725494	3.02126	0.850532	0.37926	0.877901	0.73215	0.213442	0.385582
Fxa3Dg203270	1.262527	1.551736	1.664449	1.530493	1.583917	1.555906	0.389303	0.474576	0.245986	1.378355	1.080087	0.596157	0.976762	1.82285	0.493046	3.887881	4.255934	4.503095	0.148518	0.233367	0.01931	0.160737	0.049962	0.226229	0.289289	0.781952	0.369908	2.116299	1.752872	1.720061
Fxa3Dg203272	9.490795	6.438187	8.222167	14.647454	8.450665	16.756594	0.765554	0.751154	0.090062	4.788967	0.738914	1.08303	1.127852	13.429457	3.463752	19.751875	5.440802	3.369596	0.0	0.0	0.0	0.042257	0.079766	0.183985	0.424521	0.918288	1.3709	3.771548	0.916424	0.752744
Fxa3Dg203274	0.0	0.0	0.0	0.768311	1.305169	0.984516	0.144396	0.099161	0.0	0.032343	0.0	0.0	0.261961	0.249287	0.0	2.275339	0.45303	0.645834	0.0	0.0	0.0	0.0	0.0	0.0	0.0	0.0	0.0	0.0	0.0	0.0
Fxa3Bg201943	0.038859	0.0	0.064669	0.732314	1.128533	1.187994	0.0	0.128217	0.114925	0.692034	0.121726	0.100643	0.206499	0.384131	0.288018	0.516954	0.65986	0.47922	0.109883	0.074717	0.060641	0.038094	0.093233	0.0	0.349676	0.196374	0.124651	0.363716	0.051571	0.174492
Fxa3Bg201942	5.613214	3.804151	5.90055	4.930231	4.212647	4.84225	1.620236	1.246965	0.988003	4.446341	1.826885	2.320147	2.521748	2.811314	2.414026	3.093774	3.805794	3.84237	0.975616	0.442312	0.499057	0.478724	0.617534	0.427874	1.971448	3.039506	1.282304	4.314388	4.42058	4.12153
Fxa3Bg201948	12.158366	10.639747	10.097894	8.919062	10.532849	9.19008	6.465754	5.005711	6.925754	4.970729	2.724822	2.296828	4.278576	6.211763	6.240425	4.209893	4.798646	3.948829	6.784304	5.074236	6.223987	2.968308	4.286828	4.944301	6.376063	11.086696	8.580446	10.315869	9.931119	9.994882
NewGene_3059	5.77535	5.643166	6.239424	17.382953	16.655927000000002	15.995531	11.217746000000002	11.860265	11.395	12.387311999999998	11.331268999999999	11.191303999999999	11.958003999999999	14.388875	13.746831	10.808140999999999	9.426674	9.874388	5.1689240000000005	4.226045	5.9240889999999995	4.158814	4.728214	3.757715	7.372197	6.6670110000000005	5.634895	4.722181	7.939548	7.610711
Fxa2Ag103607	1.84582	2.563924	2.734585	0.463979	1.172214	0.550867	0.421533	0.784714	0.599082	0.266494	0.916975	0.195007	0.558084	0.423673	0.702882	0.871889	0.542569	0.252709	0.743517	1.421879	0.62677	1.414781	2.283684	0.944066	1.054443	0.637342	0.629998	0.672986	1.038657	1.512775
Fxa2Ag103606	29.463564	21.993853	37.15591	26.674383	18.04689	27.312683	10.501028	9.605428	8.149457	14.474978	11.35173	10.457941	10.768288	12.052538	11.571903	5.396891	7.834074	7.882292	14.495036	14.311964	14.597232	13.282578	13.63365	13.983068	17.710209	23.872709	17.678141	16.633335	15.283532	18.556107
Fxa2Ag103605	4.387933	4.456365	4.541782	4.753139	3.706478	4.331565	1.101185	1.516309	0.839943	1.833427	2.120393	1.170492	1.407706	2.254371	1.681796	3.060976	2.203527	2.256463	0.489269	0.250231	0.568042	0.121259	0.413259	0.209609	1.039862	1.596835	0.95437	1.887209	1.327066	1.595788
Fxa2Ag103604	1.261538	1.026769	0.706141	2.648319	3.020123	3.432202	2.466066	1.375607	2.367826	1.755462	1.921584	1.983532	1.681328	3.413593	2.306382	2.329422	1.774811	2.619018	2.047939	0.813628	1.974162	1.862205	2.329285	1.134841	4.086933	3.344945	3.643413	1.972627	1.771419	2.520011
Fxa1Bg200021	4.735912	6.416947	2.550864	14.463953	16.667894	13.348297	50.11277	41.288925	40.423752	51.54797	50.180599	47.059364	43.882092	47.739658	44.035336	41.370899	56.506592	52.521763	11.908423	10.788809	13.202307	10.243827	11.50036	11.639495	13.371096	16.237764	17.573591	21.880278	23.203159	22.974075
Fxa1Bg200020	0.339359	0.448885	0.668759	1.092756	1.685538	1.016634	0.357641	0.532845	0.345575	2.11548	0.844525	0.976243	0.895473	2.197356	1.885062	1.375408	1.993893	2.764406	0.107852	0.131446	0.0	0.0	0.097647	0.0	0.234966	0.51985	0.202676	0.935437	0.987279	0.86432
Fxa2Cg200315	103.806473	137.691238	106.542618	114.096626	130.018539	112.493637	18.410398	22.580496	8.172666	96.627777	1.413374	27.008656	24.893101	57.61729	35.431984	273.540039	245.086304	192.682037	5.188761	9.324272	3.395865	2.031166	2.543796	1.750101	22.09515	31.229465	21.120886	205.299637	218.208649	197.386673
Fxa5Bg100094	0.218694	0.490533	0.280198	1.179247	1.367211	0.997544	0.067997	0.0	0.0	0.171444	0.089729	0.171074	0.063656	0.364517	0.250262	0.698601	0.135135	0.161929	0.0	0.0	0.0	0.071774	0.0	0.0	0.0	0.0	0.0	0.107133	0.054695	0.17181
Fxa5Bg100099	0.372662	0.518959	0.486914	1.723198	1.653669	1.813701	0.736067	0.558061	0.400741	1.213165	1.064916	1.07238	1.146511	1.715639	0.881024	2.18846	2.226045	1.617306	0.200064	0.189195	0.235121	0.447174	0.735086	0.363955	0.592982	0.433999	0.604402	0.54501	0.623511	0.562392
[truncated: 20,115 more rows]
